# Supplementary material for: A simple survey protocol for assessing terrestrial biodiversity in a broad range of ecosystems
Source: PLoS One. 2018 Dec 12;13(12):e0208535. doi: 10.1371/journal.pone.0208535 (PMC6291155; doi:10.1371/journal.pone.0208535)
Supplement: S1 Table — (XLSX) [file pone.0208535.s002.xlsx]

## Sheet: tsentroidid
S1 Table. The study sites, their key characteristics and references to the published papers using the fungal data from these sites. The coordinates point the centroids of the sites (projection used: WGS84).
	Country	Region	Forest type	Main characteristics	Additional ID	Centroid Y	Centroid X	Reference
1	Estonia	Aegviidu	Swamp	mature managed forest	---	59.2449	25.5574	Runnel & Lõhmus 2017
2	Estonia	Aegviidu	Swamp	clear-cut	---	59.3062	25.6247	Runnel & Lõhmus 2017
3	Estonia	Aegviidu	Swamp	retention cut	---	59.2505	25.4168	Runnel & Lõhmus 2017
4	Estonia	Aegviidu	Swamp	old-growth	---	59.2679	25.5475	Runnel & Lõhmus 2017
5	Estonia	Aegviidu	Dry boreal	mature managed forest	---	59.2598	25.6379	Runnel & Lõhmus 2017
6	Estonia	Aegviidu	Dry boreal	clear-cut	---	59.2725	25.4967	Runnel & Lõhmus 2017
7	Estonia	Aegviidu	Dry boreal	retention cut	---	59.273	25.4943	Runnel & Lõhmus 2017
8	Estonia	Aegviidu	Dry boreal	old-growth	---	59.2536	25.6409	Runnel & Lõhmus 2017
9	Estonia	Agusalu	Meso-eutrophic	mature managed forest	---	59.124	27.6017	Runnel & Lõhmus 2017
10	Estonia	Agusalu	Meso-eutrophic	clear-cut	---	59.0456	27.4995	Runnel & Lõhmus 2017
11	Estonia	Agusalu	Meso-eutrophic	retention cut	---	59.1211	27.5787	Runnel & Lõhmus 2017
12	Estonia	Agusalu	Meso-eutrophic	old-growth	---	59.1103	27.5781	Runnel & Lõhmus 2017
13	Estonia	Agusalu	Dry boreal	mature managed forest	---	59.0623	27.4459	Runnel & Lõhmus 2017
14	Estonia	Agusalu	Dry boreal	clear-cut	---	59.0639	27.4487	Runnel & Lõhmus 2017
15	Estonia	Agusalu	Dry boreal	retention cut	---	59.0546	27.454	Runnel & Lõhmus 2017
16	Estonia	Agusalu	Dry boreal	old-growth	---	59.0741	27.4799	Runnel & Lõhmus 2017
17	Estonia	Alatskivi	Meso-eutrophic	mature managed forest	---	58.58	27.0192	Runnel & Lõhmus 2017
18	Estonia	Alatskivi	Meso-eutrophic	clear-cut	---	58.5784	26.9917	Runnel & Lõhmus 2017
19	Estonia	Alatskivi	Meso-eutrophic	retention cut	---	58.576	27.0226	Runnel & Lõhmus 2017
20	Estonia	Alatskivi	Meso-eutrophic	old-growth	---	58.5913	27.0001	Runnel & Lõhmus 2017
21	Estonia	Alatskivi	Swamp	mature managed forest	---	58.5826	27.0024	Runnel & Lõhmus 2017
22	Estonia	Alatskivi	Swamp	clear-cut	---	58.5827	26.9993	Runnel & Lõhmus 2017
23	Estonia	Alatskivi	Swamp	retention cut	---	58.5755	27.0137	Runnel & Lõhmus 2017
24	Estonia	Alatskivi	Swamp	old-growth	---	58.5843	27.0027	Runnel & Lõhmus 2017
25	Estonia	Alatskivi	Dry boreal	mature managed forest	---	58.6053	26.8896	Runnel & Lõhmus 2017
26	Estonia	Alatskivi	Dry boreal	clear-cut	---	58.6224	26.8901	Runnel & Lõhmus 2017
27	Estonia	Alatskivi	Dry boreal	retention cut	---	58.6065	26.8922	Runnel & Lõhmus 2017
28	Estonia	Alatskivi	Dry boreal	old-growth	---	58.5961	26.9998	Runnel & Lõhmus 2017
29	Estonia	Haanja	Eutrophic	mature managed forest	---	57.7234	27.042	Runnel & Lõhmus 2017
30	Estonia	Haanja	Eutrophic	clear-cut	---	57.7441	26.921	Runnel & Lõhmus 2017
31	Estonia	Haanja	Eutrophic	retention cut	---	57.7459	26.9203	Runnel & Lõhmus 2017
32	Estonia	Haanja	Eutrophic	old-growth	---	57.7355	27.0675	Runnel & Lõhmus 2017
33	Estonia	Järvselja	Meso-eutrophic	mature managed forest	---	58.2726	27.3333	Runnel & Lõhmus 2017
34	Estonia	Järvselja	Meso-eutrophic	clear-cut	---	58.2643	27.2952	Runnel & Lõhmus 2017
35	Estonia	Järvselja	Meso-eutrophic	retention cut	---	58.3111	27.2573	Runnel & Lõhmus 2017
36	Estonia	Järvselja	Meso-eutrophic	old-growth	---	58.3487	27.2708	Runnel & Lõhmus 2017
37	Estonia	Järvselja	Swamp	mature managed forest	---	58.248	27.4135	Runnel & Lõhmus 2017
38	Estonia	Järvselja	Swamp	clear-cut	---	58.2856	27.2479	Runnel & Lõhmus 2017
39	Estonia	Järvselja	Swamp	retention cut	---	58.2988	27.2361	Runnel & Lõhmus 2017
40	Estonia	Järvselja	Swamp	old-growth	---	58.2796	27.322	Runnel & Lõhmus 2017
41	Estonia	Järvselja	Eutrophic	mature managed forest	---	58.2475	27.4117	Runnel & Lõhmus 2017
42	Estonia	Järvselja	Eutrophic	clear-cut	---	58.2795	27.2762	Runnel & Lõhmus 2017
43	Estonia	Järvselja	Eutrophic	retention cut	---	58.2813	27.2754	Runnel & Lõhmus 2017
44	Estonia	Järvselja	Eutrophic	old-growth	---	58.2793	27.3239	Runnel & Lõhmus 2017
45	Estonia	Kanaküla	Meso-eutrophic	mature managed forest	---	58.2688	25.1784	Runnel & Lõhmus 2017
46	Estonia	Kanaküla	Meso-eutrophic	clear-cut	---	58.2746	25.1907	Runnel & Lõhmus 2017
47	Estonia	Kanaküla	Meso-eutrophic	retention cut	---	58.261	25.195	Runnel & Lõhmus 2017
48	Estonia	Kanaküla	Meso-eutrophic	old-growth	---	58.2716	25.1804	Runnel & Lõhmus 2017
49	Estonia	Karula	Dry boreal	mature managed forest	---	57.616	26.4888	Runnel & Lõhmus 2017
50	Estonia	Karula	Dry boreal	clear-cut	---	57.6165	26.4932	Runnel & Lõhmus 2017
51	Estonia	Karula	Dry boreal	retention cut	---	57.6163	26.4918	Runnel & Lõhmus 2017
52	Estonia	Karula	Dry boreal	old-growth	---	57.6963	26.4554	Runnel & Lõhmus 2017
53	Estonia	Laeva	Swamp	mature managed forest	---	58.5234	26.2706	Runnel & Lõhmus 2017
54	Estonia	Laeva	Swamp	clear-cut	---	58.5318	26.265	Runnel & Lõhmus 2017
55	Estonia	Laeva	Swamp	retention cut	---	58.4941	26.5684	Runnel & Lõhmus 2017
56	Estonia	Laeva	Swamp	old-growth	---	58.5199	26.2593	Runnel & Lõhmus 2017
57	Estonia	Laeva	Eutrophic	mature managed forest	---	58.4504	26.4135	Runnel & Lõhmus 2017
58	Estonia	Laeva	Eutrophic	clear-cut	---	58.5194	26.3349	Runnel & Lõhmus 2017
59	Estonia	Laeva	Eutrophic	retention cut	---	58.4686	26.4182	Runnel & Lõhmus 2017
60	Estonia	Laeva	Eutrophic	old-growth	---	58.5205	26.3224	Runnel & Lõhmus 2017
61	Estonia	Nigula	Eutrophic	mature managed forest	---	58.0675	24.6843	Runnel & Lõhmus 2017
62	Estonia	Nigula	Eutrophic	clear-cut	---	58.0696	24.6729	Runnel & Lõhmus 2017
63	Estonia	Nigula	Eutrophic	retention cut	---	58.0604	24.6786	Runnel & Lõhmus 2017
64	Estonia	Nigula	Eutrophic	old-growth	---	58.0451	24.6917	Runnel & Lõhmus 2017
65	Estonia	Poruni	Dry boreal	mature managed forest	---	59.1697	27.808	Runnel & Lõhmus 2017
66	Estonia	Poruni	Dry boreal	clear-cut	---	59.1632	27.7612	Runnel & Lõhmus 2017
67	Estonia	Poruni	Dry boreal	retention cut	---	59.0961	27.7745	Runnel & Lõhmus 2017
68	Estonia	Poruni	Dry boreal	old-growth	---	59.1914	27.8121	Runnel & Lõhmus 2017
69	Estonia	Poruni	Eutrophic	mature managed forest	---	59.1598	27.7756	Runnel & Lõhmus 2017
70	Estonia	Poruni	Eutrophic	clear-cut	---	59.1616	27.7826	Runnel & Lõhmus 2017
71	Estonia	Poruni	Eutrophic	retention cut	---	59.159	27.7863	Runnel & Lõhmus 2017
72	Estonia	Poruni	Eutrophic	old-growth	---	59.1749	27.7907	Runnel & Lõhmus 2017
73	Estonia	Soomaa	Swamp	mature managed forest	---	58.4515	25.0784	Runnel & Lõhmus 2017
74	Estonia	Soomaa	Swamp	clear-cut	---	58.1401	24.7087	Runnel & Lõhmus 2017
75	Estonia	Soomaa	Swamp	retention cut	---	58.576	26.9545	Runnel & Lõhmus 2017
76	Estonia	Soomaa	Swamp	old-growth	---	58.4518	25.0865	Runnel & Lõhmus 2017
77	Estonia	Soomaa	Dry boreal	mature managed forest	---	58.3988	25.3202	Runnel & Lõhmus 2017
78	Estonia	Soomaa	Dry boreal	clear-cut	---	58.3042	25.1076	Runnel & Lõhmus 2017
79	Estonia	Soomaa	Dry boreal	retention cut	---	58.3022	25.1072	Runnel & Lõhmus 2017
80	Estonia	Soomaa	Dry boreal	old-growth	---	58.4114	25.2898	Runnel & Lõhmus 2017
81	Estonia	Vara	Meso-eutrophic	mature managed forest	---	58.5461	26.9234	Runnel & Lõhmus 2017
82	Estonia	Vara	Meso-eutrophic	clear-cut	---	58.5572	26.9359	Runnel & Lõhmus 2017
83	Estonia	Vara	Meso-eutrophic	retention cut	---	58.5703	27.0031	Runnel & Lõhmus 2017
84	Estonia	Vara	Meso-eutrophic	old-growth	---	58.5485	26.9272	Runnel & Lõhmus 2017
85	Estonia	Virumaa	Meso-eutrophic	mature managed forest	---	59.1682	27.0289	Runnel & Lõhmus 2017
86	Estonia	Virumaa	Meso-eutrophic	clear-cut	---	59.1661	26.951	Runnel & Lõhmus 2017
87	Estonia	Virumaa	Meso-eutrophic	retention cut	---	59.1493	27.1538	Runnel & Lõhmus 2017
88	Estonia	Virumaa	Meso-eutrophic	old-growth	---	59.1642	27.0229	Runnel & Lõhmus 2017
89	Estonia	Virumaa	Eutrophic	mature managed forest	---	59.1715	27.1772	Runnel & Lõhmus 2017
90	Estonia	Virumaa	Eutrophic	clear-cut	---	59.1733	27.176	Runnel & Lõhmus 2017
91	Estonia	Virumaa	Eutrophic	retention cut	---	59.1433	27.1455	Runnel & Lõhmus 2017
92	Estonia	Virumaa	Eutrophic	old-growth	---	59.1799	27.1637	Runnel & Lõhmus 2017
93	Estonia	Siniküla	Eutrophic	old-growth	---	58.5286	26.3559	Runnel & Lõhmus 2017
94	Estonia	Pikknurme	Eutrophic	mature managed forest	---	58.6303	26.2251	Runnel & Lõhmus 2017
95	Estonia	Väänikvere	Drained peatland	old-growth	---	58.5058	26.4834	Runnel & Lõhmus 2017
96	Estonia	Tännassilma	Drained peatland	mature managed forest	---	58.3337	26.2631	Runnel & Lõhmus 2017
97	Estonia	Pupli	Meso-eutrophic	mature managed forest	---	57.5904	27.2631	Runnel & Lõhmus 2017
98	Estonia	Luutsniku	Meso-eutrophic	old-growth	---	57.6294	26.956	Runnel & Lõhmus 2017
99	Estonia	Ainja	Drained peatland	mature managed forest	---	58.0757	25.7446	Runnel & Lõhmus 2017
100	Estonia	Sarapuu	Eutrophic	old-growth	---	57.8867	26.3881	Runnel & Lõhmus 2017
101	Estonia	Rampe	Meso-eutrophic	old-growth	---	57.9001	26.2246	Runnel & Lõhmus 2017
102	Estonia	Taganurga	Drained peatland	old-growth	---	58.5816	25.9085	Runnel & Lõhmus 2017
103	Estonia	Villevere	Eutrophic	old-growth	---	58.6917	25.461	Runnel & Lõhmus 2017
104	Estonia	Oti	Meso-eutrophic	old-growth	---	58.9033	26.7108	Runnel & Lõhmus 2017
105	Estonia	Luusika	Eutrophic	old-growth	---	59.0033	26.5705	Runnel & Lõhmus 2017
106	Estonia	Paasvere	Eutrophic	old-growth	---	59.0775	26.7615	Runnel & Lõhmus 2017
107	Estonia	Kaanjärve	Drained peatland	old-growth	---	59.3627	25.9082	Runnel & Lõhmus 2017
108	Estonia	Vasalemma	Meso-eutrophic	mature managed forest	---	59.2208	24.3445	Runnel & Lõhmus 2017
109	Estonia	Kohatu	Eutrophic	mature managed forest	---	58.9849	24.3056	Runnel & Lõhmus 2017
110	Estonia	Mustla	Eutrophic	old-growth	---	58.1224	25.0914	Runnel & Lõhmus 2017
111	Estonia	Urissaare	Eutrophic	old-growth	---	58.0467	24.6993	Runnel & Lõhmus 2017
112	Estonia	Kohtru	Eutrophic	old-growth	---	58.7511	24.6716	Runnel & Lõhmus 2017
113	Estonia	Rihtemetsa	Eutrophic	old-growth	N	58.2551	27.3884
114	Estonia	Rihtemetsa	Eutrophic	old-growth	S	58.2536	27.3881
115	Estonia	Soomaa	Drained peatland	drained ca 50 y. ago	R1r0	58.3308	25.0335	Runnel et al. 2015
116	Estonia	Soomaa	Drained peatland	drained ca 50 y. ago	R1rH	58.3319	25.0324	Runnel et al. 2015
117	Estonia	Soomaa	Drained peatland	drained ca 50 y. ago	R1v0	58.3314	25.0277	Runnel et al. 2015
118	Estonia	Soomaa	Drained peatland	drained ca 50 y. ago	R1vH	58.3302	25.0272	Runnel et al. 2015
119	Estonia	Soomaa	Drained peatland	drained ca 50 y. ago	R2r0	58.3101	24.9824	Runnel et al. 2015
120	Estonia	Soomaa	Drained peatland	drained ca 50 y. ago	R2rH	58.3117	24.9813	Runnel et al. 2015
121	Estonia	Soomaa	Drained peatland	drained ca 50 y. ago	R2v0	58.3096	24.9786	Runnel et al. 2015
122	Estonia	Soomaa	Drained peatland	drained ca 50 y. ago	R2vH	58.3121	24.9779	Runnel et al. 2015
123	Estonia	Soomaa	Drained peatland	drained ca 50 y. ago	R3r0	58.3157	25.0323	Runnel et al. 2015
124	Estonia	Soomaa	Drained peatland	drained ca 50 y. ago	R3rH	58.3161	25.0194	Runnel et al. 2015
125	Estonia	Soomaa	Drained peatland	drained ca 50 y. ago	R5v0	58.3391	24.9815	Runnel et al. 2015
126	Estonia	Soomaa	Drained peatland	drained ca 50 y. ago	R5vH	58.3357	24.9766	Runnel et al. 2015
127	Estonia	Soomaa	Drained peatland	drained ca 70 y. ago	V1r0	58.3846	25.2212	Runnel et al. 2015
128	Estonia	Soomaa	Drained peatland	drained ca 70 y. ago	V1rH	58.3833	25.222	Runnel et al. 2015
129	Estonia	Soomaa	Drained peatland	drained ca 70 y. ago	V1v0	58.3835	25.2309	Runnel et al. 2015
130	Estonia	Soomaa	Drained peatland	drained ca 70 y. ago	V1vH	58.3874	25.2306	Runnel et al. 2015
131	Estonia	Soomaa	Drained peatland	drained ca 70 y. ago	V2r0	58.3805	25.2086	Runnel et al. 2015
132	Estonia	Soomaa	Drained peatland	drained ca 70 y. ago	V2rH	58.379	25.2065	Runnel et al. 2015
133	Estonia	Soomaa	Drained peatland	drained ca 70 y. ago	V2v0	58.3844	25.1958	Runnel et al. 2015
134	Estonia	Soomaa	Drained peatland	drained ca 70 y. ago	V2vH	58.3809	25.1931	Runnel et al. 2015
135	Estonia	Soomaa	Drained peatland	drained ca 70 y. ago	V3r0	58.3999	25.1996	Runnel et al. 2015
136	Estonia	Soomaa	Drained peatland	drained ca 70 y. ago	V3rH	58.4015	25.1944	Runnel et al. 2015
137	Estonia	Soomaa	Drained peatland	drained ca 70 y. ago	V3v0	58.3879	25.1982	Runnel et al. 2015
138	Estonia	Soomaa	Drained peatland	drained ca 70 y. ago	V3vH	58.391	25.1995	Runnel et al. 2015
139	Estonia	Soomaa	Drained peatland	drained ca 70 y. ago	V4r0	58.3796	25.1933	Runnel et al. 2015
140	Estonia	Soomaa	Drained peatland	drained ca 70 y. ago	V4rH	58.3678	25.191	Runnel et al. 2015
141	Estonia	Soomaa	Drained peatland	drained ca 70 y. ago	V4v0	58.3667	25.1855	Runnel et al. 2015
142	Estonia	Soomaa	Drained peatland	drained ca 70 y. ago	V4vH	58.3639	25.1871	Runnel et al. 2015
143	Estonia	Soomaa	Drained peatland	drained ca 70 y. ago	V2vK	58.3807	25.1893	Runnel et al. 2015
144	French Guiana	Kaw	Neotropical	7 y. old natural regeneration	CCKK	4.53379	-52.2062	---
145	French Guiana	Kaw	Neotropical	traditional agriculture	IKM1	4.67183	-52.3207	Runnel and Ryvarden 2016
146	French Guiana	Kaw	Neotropical	traditional agriculture	CCM1	4.55382	-52.2143	---
147	French Guiana	Kaw	Neotropical	old-growth	CCP1	4.55275	-52.2066	---
148	French Guiana	Kaw	Neotropical	old-growth	IKP1	4.66955	-52.3158	---
149	French Guiana	Kaw	Neotropical	old-growth	CCP2	4.55656	-52.2061	---
150	French Guiana	Kaw	Neotropical	old-growth	CCP3	4.55515	-52.2109	---
151	French Guiana	Kaw	Neotropical	selctively cut	PVR1	4.5541	-52.1525	---
152	French Guiana	Kaw	Neotropical	selctively cut	PVR2	4.55582	-52.1547	---
153	Brazil	Pará, Paragominas	Neotropical	selctively cut	3-2	-3.32632	-47.7109	---
154	Brazil	Pará, Paragominas	Neotropical	selctively cut	3-1	-3.33458	-47.7151	---
155	Brazil	Pará, Paragominas	Neotropical	selctively cut	2-2	-3.24812	-47.8367	---
156	Brazil	Pará, Paragominas	Neotropical	selctively cut	2-1	-3.25319	-47.8364	---
157	Brazil	Pará, Paragominas	Neotropical	selctively cut	4-1	-3.23796	-47.7789	---
158	Brazil	Pará, Paragominas	Neotropical	selctively cut	4-1	-3.23422	-47.776	---
159	Brazil	Pará, Paragominas	Neotropical	selctively cut	1-1	-3.23724	-47.7328	---
160	Brazil	Pará, Paragominas	Neotropical	selctively cut	1-2	-3.23404	-47.7316	---
