# Supplementary material for: A simple survey protocol for assessing terrestrial biodiversity in a broad range of ecosystems
Source: PLoS One. 2018 Dec 12;13(12):e0208535. doi: 10.1371/journal.pone.0208535 (PMC6291155; doi:10.1371/journal.pone.0208535)
Supplement: S2 Table — (XLSX) [file pone.0208535.s003.xlsx]

## Sheet: Fig 1
Data for:
Figure 1. Mean species accumulation of four taxon groups by 0.5-h survey intervals in Estonian swamp forests
				No. of species found
Plot	Taxon	Forest	Half-hour	New	Cumulative
5	lichens	old	0.5	33	33
6	lichens	old	0.5	30	30
8	lichens	cutover	0.5	16	16
12	lichens	old	0.5	27	27
13	lichens	old	0.5	30	30
22	lichens	old	0.5	43	43
27	lichens	old	0.5	24	24
31	lichens	cutover	0.5	18	18
32	lichens	cutover	0.5	25	25
36	lichens	cutover	0.5	18	18
38	lichens	old	0.5	32	32
39	lichens	old	0.5	33	33
40	lichens	cutover	0.5	24	24
43	lichens	cutover	0.5	18	18
63	lichens	cutover	0.5	20	20
73	lichens	old	0.5	32	32
74	lichens	old	0.5	31	31
78	lichens	cutover	0.5	30	30
79	lichens	cutover	0.5	22	22
102	lichens	cutover	0.5	22	22
5	lichens	old	1	9	42
6	lichens	old	1	15	45
8	lichens	cutover	1	10	26
12	lichens	old	1	13	40
13	lichens	old	1	10	40
22	lichens	old	1	11	54
27	lichens	old	1	26	50
31	lichens	cutover	1	12	30
32	lichens	cutover	1	8	33
36	lichens	cutover	1	14	32
38	lichens	old	1	9	41
39	lichens	old	1	21	54
40	lichens	cutover	1	10	34
43	lichens	cutover	1	8	26
63	lichens	cutover	1	7	27
73	lichens	old	1	13	45
74	lichens	old	1	12	43
78	lichens	cutover	1	14	44
79	lichens	cutover	1	9	31
102	lichens	cutover	1	11	33
5	lichens	old	1.5	10	52
6	lichens	old	1.5	2	47
8	lichens	cutover	1.5	6	32
12	lichens	old	1.5	10	50
13	lichens	old	1.5	6	46
22	lichens	old	1.5	13	67
27	lichens	old	1.5	7	57
31	lichens	cutover	1.5	9	39
32	lichens	cutover	1.5	6	39
36	lichens	cutover	1.5	5	37
38	lichens	old	1.5	12	53
39	lichens	old	1.5	5	59
40	lichens	cutover	1.5	14	48
43	lichens	cutover	1.5	16	42
63	lichens	cutover	1.5	4	31
73	lichens	old	1.5	5	50
74	lichens	old	1.5	6	49
78	lichens	cutover	1.5	2	46
79	lichens	cutover	1.5	9	40
102	lichens	cutover	1.5	6	39
5	lichens	old	2	6	58
6	lichens	old	2	9	56
8	lichens	cutover	2	5	37
12	lichens	old	2	2	52
13	lichens	old	2	18	64
22	lichens	old	2	6	73
27	lichens	old	2	8	65
31	lichens	cutover	2	1	40
32	lichens	cutover	2	1	40
36	lichens	cutover	2	5	42
38	lichens	old	2	11	64
39	lichens	old	2	7	66
40	lichens	cutover	2	7	55
43	lichens	cutover	2	11	53
63	lichens	cutover	2	3	34
73	lichens	old	2	18	68
74	lichens	old	2	15	64
78	lichens	cutover	2	11	57
79	lichens	cutover	2	5	45
102	lichens	cutover	2	11	50
5	lichens	old	2.5	9	67
6	lichens	old	2.5	1	57
8	lichens	cutover	2.5	8	45
12	lichens	old	2.5	3	55
13	lichens	old	2.5	2	66
22	lichens	old	2.5	8	81
27	lichens	old	2.5	5	70
31	lichens	cutover	2.5	5	45
32	lichens	cutover	2.5	7	47
36	lichens	cutover	2.5	11	53
38	lichens	old	2.5	13	77
39	lichens	old	2.5	6	72
40	lichens	cutover	2.5	8	63
43	lichens	cutover	2.5	4	57
63	lichens	cutover	2.5	4	38
73	lichens	old	2.5	4	72
74	lichens	old	2.5	4	68
78	lichens	cutover	2.5	3	60
79	lichens	cutover	2.5	4	49
102	lichens	cutover	2.5	6	56
5	lichens	old	3	4	71
6	lichens	old	3	0	57
8	lichens	cutover	3	14	59
12	lichens	old	3	2	57
13	lichens	old	3	4	70
22	lichens	old	3	5	86
27	lichens	old	3	7	77
31	lichens	cutover	3	3	48
32	lichens	cutover	3	4	51
36	lichens	cutover	3	14	67
38	lichens	old	3	8	85
39	lichens	old	3	6	78
40	lichens	cutover	3	4	67
43	lichens	cutover	3	4	61
63	lichens	cutover	3	8	46
73	lichens	old	3	2	74
74	lichens	old	3	11	79
78	lichens	cutover	3	4	64
79	lichens	cutover	3	3	52
102	lichens	cutover	3	3	59
5	lichens	old	3.5	9	80
6	lichens	old	3.5	3	60
8	lichens	cutover	3.5	2	61
12	lichens	old	3.5	1	58
13	lichens	old	3.5	0	70
22	lichens	old	3.5	5	91
27	lichens	old	3.5	2	79
31	lichens	cutover	3.5	2	50
32	lichens	cutover	3.5	1	52
36	lichens	cutover	3.5	3	70
38	lichens	old	3.5	3	88
39	lichens	old	3.5	8	86
40	lichens	cutover	3.5	6	73
43	lichens	cutover	3.5	4	65
63	lichens	cutover	3.5	7	53
73	lichens	old	3.5	0	74
74	lichens	old	3.5	15	94
78	lichens	cutover	3.5	4	68
79	lichens	cutover	3.5	9	61
102	lichens	cutover	3.5	8	67
5	lichens	old	4	2	82
6	lichens	old	4	3	63
8	lichens	cutover	4	2	63
12	lichens	old	4	2	60
13	lichens	old	4	2	72
22	lichens	old	4	3	94
27	lichens	old	4	2	81
31	lichens	cutover	4	4	54
32	lichens	cutover	4	0	52
36	lichens	cutover	4	0	70
38	lichens	old	4	2	90
39	lichens	old	4	4	90
40	lichens	cutover	4	2	75
43	lichens	cutover	4	1	66
63	lichens	cutover	4	3	56
73	lichens	old	4	1	75
74	lichens	old	4	2	96
78	lichens	cutover	4	0	68
79	lichens	cutover	4	0	61
102	lichens	cutover	4	3	70
5	vasc. plants	old	0.5	28	28
6	vasc. plants	old	0.5	40	40
8	vasc. plants	cutover	0.5	37	37
12	vasc. plants	old	0.5	33	33
13	vasc. plants	old	0.5	35	35
22	vasc. plants	old	0.5	36	36
27	vasc. plants	old	0.5	38	38
31	vasc. plants	cutover	0.5	26	26
32	vasc. plants	cutover	0.5	33	33
36	vasc. plants	cutover	0.5	37	37
38	vasc. plants	old	0.5	35	35
39	vasc. plants	old	0.5	30	30
40	vasc. plants	cutover	0.5	45	45
43	vasc. plants	cutover	0.5	45	45
63	vasc. plants	cutover	0.5	46	46
73	vasc. plants	old	0.5	45	45
74	vasc. plants	old	0.5	35	35
78	vasc. plants	cutover	0.5	24	24
79	vasc. plants	cutover	0.5	43	43
102	vasc. plants	cutover	0.5	43	43
5	vasc. plants	old	1	13	41
6	vasc. plants	old	1	5	45
8	vasc. plants	cutover	1	14	51
12	vasc. plants	old	1	14	47
13	vasc. plants	old	1	14	49
22	vasc. plants	old	1	8	44
27	vasc. plants	old	1	11	49
31	vasc. plants	cutover	1	7	33
32	vasc. plants	cutover	1	19	52
36	vasc. plants	cutover	1	7	44
38	vasc. plants	old	1	8	43
39	vasc. plants	old	1	7	37
40	vasc. plants	cutover	1	10	55
43	vasc. plants	cutover	1	19	64
63	vasc. plants	cutover	1	10	56
73	vasc. plants	old	1	22	67
74	vasc. plants	old	1	19	54
78	vasc. plants	cutover	1	9	33
79	vasc. plants	cutover	1	23	66
102	vasc. plants	cutover	1	15	58
5	vasc. plants	old	1.5	6	47
6	vasc. plants	old	1.5	8	53
8	vasc. plants	cutover	1.5	20	71
12	vasc. plants	old	1.5	6	53
13	vasc. plants	old	1.5	7	56
22	vasc. plants	old	1.5	6	50
27	vasc. plants	old	1.5	7	56
31	vasc. plants	cutover	1.5	12	45
32	vasc. plants	cutover	1.5	3	55
36	vasc. plants	cutover	1.5	9	53
38	vasc. plants	old	1.5	8	51
39	vasc. plants	old	1.5	4	41
40	vasc. plants	cutover	1.5	4	59
43	vasc. plants	cutover	1.5	5	69
63	vasc. plants	cutover	1.5	7	63
73	vasc. plants	old	1.5	8	75
74	vasc. plants	old	1.5	7	61
78	vasc. plants	cutover	1.5	7	40
79	vasc. plants	cutover	1.5	11	77
102	vasc. plants	cutover	1.5	7	65
5	vasc. plants	old	2	13	60
6	vasc. plants	old	2	4	57
8	vasc. plants	cutover	2	12	83
12	vasc. plants	old	2	2	55
13	vasc. plants	old	2	3	59
22	vasc. plants	old	2	4	54
27	vasc. plants	old	2	3	59
31	vasc. plants	cutover	2	5	50
32	vasc. plants	cutover	2	10	65
36	vasc. plants	cutover	2	7	60
38	vasc. plants	old	2	8	59
39	vasc. plants	old	2	2	43
40	vasc. plants	cutover	2	15	74
43	vasc. plants	cutover	2	11	80
63	vasc. plants	cutover	2	2	65
73	vasc. plants	old	2	6	81
74	vasc. plants	old	2	1	62
78	vasc. plants	cutover	2	9	49
79	vasc. plants	cutover	2	7	84
102	vasc. plants	cutover	2	10	75
5	vasc. plants	old	2.5	3	63
6	vasc. plants	old	2.5	1	58
8	vasc. plants	cutover	2.5	12	95
12	vasc. plants	old	2.5	2	57
13	vasc. plants	old	2.5	3	62
22	vasc. plants	old	2.5	1	55
27	vasc. plants	old	2.5	4	63
31	vasc. plants	cutover	2.5	4	54
32	vasc. plants	cutover	2.5	3	68
36	vasc. plants	cutover	2.5	8	68
38	vasc. plants	old	2.5	2	61
39	vasc. plants	old	2.5	2	45
40	vasc. plants	cutover	2.5	7	81
43	vasc. plants	cutover	2.5	3	83
63	vasc. plants	cutover	2.5	10	75
73	vasc. plants	old	2.5	4	85
74	vasc. plants	old	2.5	2	64
78	vasc. plants	cutover	2.5	3	52
79	vasc. plants	cutover	2.5	8	92
102	vasc. plants	cutover	2.5	3	78
5	vasc. plants	old	3	1	64
6	vasc. plants	old	3	3	61
8	vasc. plants	cutover	3	8	103
12	vasc. plants	old	3	2	59
13	vasc. plants	old	3	1	63
22	vasc. plants	old	3	0	55
27	vasc. plants	old	3	2	65
31	vasc. plants	cutover	3	3	57
32	vasc. plants	cutover	3	0	68
36	vasc. plants	cutover	3	4	72
38	vasc. plants	old	3	1	62
39	vasc. plants	old	3	3	48
40	vasc. plants	cutover	3	3	84
43	vasc. plants	cutover	3	4	87
63	vasc. plants	cutover	3	3	78
73	vasc. plants	old	3	4	89
74	vasc. plants	old	3	2	66
78	vasc. plants	cutover	3	1	53
79	vasc. plants	cutover	3	4	96
102	vasc. plants	cutover	3	8	86
5	vasc. plants	old	3.5	1	65
6	vasc. plants	old	3.5	5	66
8	vasc. plants	cutover	3.5	2	105
12	vasc. plants	old	3.5	2	61
13	vasc. plants	old	3.5	1	64
22	vasc. plants	old	3.5	2	57
27	vasc. plants	old	3.5	1	66
31	vasc. plants	cutover	3.5	3	60
32	vasc. plants	cutover	3.5	4	72
36	vasc. plants	cutover	3.5	1	73
38	vasc. plants	old	3.5	5	67
39	vasc. plants	old	3.5	0	48
40	vasc. plants	cutover	3.5	4	88
43	vasc. plants	cutover	3.5	4	91
63	vasc. plants	cutover	3.5	8	86
73	vasc. plants	old	3.5	16	105
74	vasc. plants	old	3.5	2	68
78	vasc. plants	cutover	3.5	2	55
79	vasc. plants	cutover	3.5	5	101
102	vasc. plants	cutover	3.5	1	87
5	vasc. plants	old	4	0	65
6	vasc. plants	old	4	2	68
8	vasc. plants	cutover	4	5	110
12	vasc. plants	old	4	2	63
13	vasc. plants	old	4	1	65
22	vasc. plants	old	4	5	62
27	vasc. plants	old	4	0	66
31	vasc. plants	cutover	4	0	60
32	vasc. plants	cutover	4	4	76
36	vasc. plants	cutover	4	3	76
38	vasc. plants	old	4	2	69
39	vasc. plants	old	4	1	49
40	vasc. plants	cutover	4	1	89
43	vasc. plants	cutover	4	4	95
63	vasc. plants	cutover	4	10	96
73	vasc. plants	old	4	1	106
74	vasc. plants	old	4	2	70
78	vasc. plants	cutover	4	1	56
79	vasc. plants	cutover	4	12	113
102	vasc. plants	cutover	4	1	88
5	bryophytes	old	0.5	32	32
6	bryophytes	old	0.5	32	32
8	bryophytes	cutover	0.5	24	24
12	bryophytes	old	0.5	21	21
13	bryophytes	old	0.5	39	39
22	bryophytes	old	0.5	30	30
27	bryophytes	old	0.5	19	19
31	bryophytes	cutover	0.5	10	10
32	bryophytes	cutover	0.5	22	22
36	bryophytes	cutover	0.5	32	32
38	bryophytes	old	0.5	35	35
39	bryophytes	old	0.5	25	25
40	bryophytes	cutover	0.5	22	22
43	bryophytes	cutover	0.5	17	17
63	bryophytes	cutover	0.5	23	23
73	bryophytes	old	0.5	28	28
74	bryophytes	old	0.5	32	32
78	bryophytes	cutover	0.5	15	15
79	bryophytes	cutover	0.5	17	17
102	bryophytes	cutover	0.5	22	22
5	bryophytes	old	1	14	46
6	bryophytes	old	1	9	41
8	bryophytes	cutover	1	9	33
12	bryophytes	old	1	15	36
13	bryophytes	old	1	20	59
22	bryophytes	old	1	21	51
27	bryophytes	old	1	14	33
31	bryophytes	cutover	1	9	19
32	bryophytes	cutover	1	9	31
36	bryophytes	cutover	1	7	39
38	bryophytes	old	1	9	44
39	bryophytes	old	1	14	39
40	bryophytes	cutover	1	11	33
43	bryophytes	cutover	1	4	21
63	bryophytes	cutover	1	13	36
73	bryophytes	old	1	11	39
74	bryophytes	old	1	10	42
78	bryophytes	cutover	1	7	22
79	bryophytes	cutover	1	3	20
102	bryophytes	cutover	1	22	44
5	bryophytes	old	1.5	5	51
6	bryophytes	old	1.5	9	50
8	bryophytes	cutover	1.5	11	44
12	bryophytes	old	1.5	4	40
13	bryophytes	old	1.5	4	63
22	bryophytes	old	1.5	6	57
27	bryophytes	old	1.5	9	42
31	bryophytes	cutover	1.5	10	29
32	bryophytes	cutover	1.5	7	38
36	bryophytes	cutover	1.5	6	45
38	bryophytes	old	1.5	10	54
39	bryophytes	old	1.5	5	44
40	bryophytes	cutover	1.5	4	37
43	bryophytes	cutover	1.5	8	29
63	bryophytes	cutover	1.5	2	38
73	bryophytes	old	1.5	7	46
74	bryophytes	old	1.5	6	48
78	bryophytes	cutover	1.5	2	24
79	bryophytes	cutover	1.5	5	25
102	bryophytes	cutover	1.5	2	46
5	bryophytes	old	2	3	54
6	bryophytes	old	2	5	55
8	bryophytes	cutover	2	9	53
12	bryophytes	old	2	3	43
13	bryophytes	old	2	5	68
22	bryophytes	old	2	7	64
27	bryophytes	old	2	2	44
31	bryophytes	cutover	2	0	29
32	bryophytes	cutover	2	7	45
36	bryophytes	cutover	2	10	55
38	bryophytes	old	2	5	59
39	bryophytes	old	2	1	45
40	bryophytes	cutover	2	5	42
43	bryophytes	cutover	2	2	31
63	bryophytes	cutover	2	9	47
73	bryophytes	old	2	6	52
74	bryophytes	old	2	7	55
78	bryophytes	cutover	2	3	27
79	bryophytes	cutover	2	10	35
102	bryophytes	cutover	2	8	54
5	bryophytes	old	2.5	6	60
6	bryophytes	old	2.5	6	61
8	bryophytes	cutover	2.5	0	53
12	bryophytes	old	2.5	5	48
13	bryophytes	old	2.5	2	70
22	bryophytes	old	2.5	7	71
27	bryophytes	old	2.5	1	45
31	bryophytes	cutover	2.5	2	31
32	bryophytes	cutover	2.5	3	48
36	bryophytes	cutover	2.5	1	56
38	bryophytes	old	2.5	6	65
39	bryophytes	old	2.5	3	48
40	bryophytes	cutover	2.5	4	46
43	bryophytes	cutover	2.5	2	33
63	bryophytes	cutover	2.5	5	52
73	bryophytes	old	2.5	5	57
74	bryophytes	old	2.5	4	59
78	bryophytes	cutover	2.5	1	28
79	bryophytes	cutover	2.5	7	42
102	bryophytes	cutover	2.5	6	60
5	bryophytes	old	3	4	64
6	bryophytes	old	3	6	67
8	bryophytes	cutover	3	10	63
12	bryophytes	old	3	2	50
13	bryophytes	old	3	4	74
22	bryophytes	old	3	3	74
27	bryophytes	old	3	3	48
31	bryophytes	cutover	3	5	36
32	bryophytes	cutover	3	2	50
36	bryophytes	cutover	3	6	62
38	bryophytes	old	3	0	65
39	bryophytes	old	3	1	49
40	bryophytes	cutover	3	3	49
43	bryophytes	cutover	3	5	38
63	bryophytes	cutover	3	5	57
73	bryophytes	old	3	8	65
74	bryophytes	old	3	3	62
78	bryophytes	cutover	3	3	31
79	bryophytes	cutover	3	4	46
102	bryophytes	cutover	3	8	68
5	bryophytes	old	3.5	5	69
6	bryophytes	old	3.5	1	68
8	bryophytes	cutover	3.5	11	74
12	bryophytes	old	3.5	7	57
13	bryophytes	old	3.5	3	77
22	bryophytes	old	3.5	4	78
27	bryophytes	old	3.5	2	50
31	bryophytes	cutover	3.5	5	41
32	bryophytes	cutover	3.5	0	50
36	bryophytes	cutover	3.5	1	63
38	bryophytes	old	3.5	2	67
39	bryophytes	old	3.5	2	51
40	bryophytes	cutover	3.5	0	49
43	bryophytes	cutover	3.5	3	41
63	bryophytes	cutover	3.5	1	58
73	bryophytes	old	3.5	2	67
74	bryophytes	old	3.5	3	65
78	bryophytes	cutover	3.5	2	33
79	bryophytes	cutover	3.5	3	49
102	bryophytes	cutover	3.5	2	70
5	bryophytes	old	4	7	76
6	bryophytes	old	4	3	71
8	bryophytes	cutover	4	4	78
12	bryophytes	old	4	3	60
13	bryophytes	old	4	3	80
22	bryophytes	old	4	2	80
27	bryophytes	old	4	2	52
31	bryophytes	cutover	4	5	46
32	bryophytes	cutover	4	3	53
36	bryophytes	cutover	4	0	63
38	bryophytes	old	4	3	70
39	bryophytes	old	4	1	52
40	bryophytes	cutover	4	2	51
43	bryophytes	cutover	4	3	44
63	bryophytes	cutover	4	2	60
73	bryophytes	old	4	4	71
74	bryophytes	old	4	6	71
78	bryophytes	cutover	4	1	34
79	bryophytes	cutover	4	1	50
102	bryophytes	cutover	4	3	73
5	polypores	old	0.5	9	9
6	polypores	old	0.5	6	6
8	polypores	cutover	0.5	12	12
12	polypores	old	0.5	7	7
13	polypores	old	0.5	7	7
22	polypores	old	0.5	12	12
27	polypores	old	0.5	8	8
31	polypores	cutover	0.5	3	3
32	polypores	cutover	0.5	7	7
36	polypores	cutover	0.5	6	6
38	polypores	old	0.5	10	10
39	polypores	old	0.5	9	9
40	polypores	cutover	0.5	6	6
43	polypores	cutover	0.5	9	9
63	polypores	cutover	0.5	6	6
73	polypores	old	0.5	9	9
74	polypores	old	0.5	9	9
78	polypores	cutover	0.5	8	8
79	polypores	cutover	0.5	8	8
102	polypores	cutover	0.5	10	10
5	polypores	old	1	6	15
6	polypores	old	1	3	9
8	polypores	cutover	1	2	14
12	polypores	old	1	5	12
13	polypores	old	1	6	13
22	polypores	old	1	5	17
27	polypores	old	1	4	12
31	polypores	cutover	1	2	5
32	polypores	cutover	1	7	14
36	polypores	cutover	1	5	11
38	polypores	old	1	4	14
39	polypores	old	1	4	13
40	polypores	cutover	1	5	11
43	polypores	cutover	1	5	14
63	polypores	cutover	1	8	14
73	polypores	old	1	6	15
74	polypores	old	1	7	16
78	polypores	cutover	1	6	14
79	polypores	cutover	1	4	12
102	polypores	cutover	1	6	16
5	polypores	old	1.5	5	20
6	polypores	old	1.5	3	12
8	polypores	cutover	1.5	3	17
12	polypores	old	1.5	5	17
13	polypores	old	1.5	4	17
22	polypores	old	1.5	6	23
27	polypores	old	1.5	5	17
31	polypores	cutover	1.5	2	7
32	polypores	cutover	1.5	2	16
36	polypores	cutover	1.5	6	17
38	polypores	old	1.5	5	19
39	polypores	old	1.5	3	16
40	polypores	cutover	1.5	2	13
43	polypores	cutover	1.5	6	20
63	polypores	cutover	1.5	5	19
73	polypores	old	1.5	0	15
74	polypores	old	1.5	3	19
78	polypores	cutover	1.5	3	17
79	polypores	cutover	1.5	3	15
102	polypores	cutover	1.5	5	21
5	polypores	old	2	2	22
6	polypores	old	2	3	15
8	polypores	cutover	2	0	17
12	polypores	old	2	1	18
13	polypores	old	2	3	20
22	polypores	old	2	1	24
27	polypores	old	2	3	20
31	polypores	cutover	2	0	7
32	polypores	cutover	2	2	18
36	polypores	cutover	2	3	20
38	polypores	old	2	3	22
39	polypores	old	2	4	20
40	polypores	cutover	2	4	17
43	polypores	cutover	2	1	21
63	polypores	cutover	2	2	21
73	polypores	old	2	2	17
74	polypores	old	2	4	23
78	polypores	cutover	2	3	20
79	polypores	cutover	2	2	17
102	polypores	cutover	2	4	25
5	polypores	old	2.5	5	27
6	polypores	old	2.5	3	18
8	polypores	cutover	2.5	0	17
12	polypores	old	2.5	4	22
13	polypores	old	2.5	5	25
22	polypores	old	2.5	6	30
27	polypores	old	2.5	3	23
31	polypores	cutover	2.5	1	8
32	polypores	cutover	2.5	2	20
36	polypores	cutover	2.5	1	21
38	polypores	old	2.5	3	25
39	polypores	old	2.5	3	23
40	polypores	cutover	2.5	4	21
43	polypores	cutover	2.5	3	24
63	polypores	cutover	2.5	3	24
73	polypores	old	2.5	1	18
74	polypores	old	2.5	2	25
78	polypores	cutover	2.5	2	22
79	polypores	cutover	2.5	3	20
102	polypores	cutover	2.5	4	29
5	polypores	old	3	2	29
6	polypores	old	3	3	21
8	polypores	cutover	3	1	18
12	polypores	old	3	2	24
13	polypores	old	3	2	27
22	polypores	old	3	2	32
27	polypores	old	3	3	26
31	polypores	cutover	3	0	8
32	polypores	cutover	3	0	20
36	polypores	cutover	3	2	23
38	polypores	old	3	2	27
39	polypores	old	3	1	24
40	polypores	cutover	3	3	24
43	polypores	cutover	3	1	25
63	polypores	cutover	3	2	26
73	polypores	old	3	1	19
74	polypores	old	3	2	27
78	polypores	cutover	3	1	23
79	polypores	cutover	3	3	23
102	polypores	cutover	3	3	32
5	polypores	old	3.5	3	32
6	polypores	old	3.5	2	23
8	polypores	cutover	3.5	1	19
12	polypores	old	3.5	4	28
13	polypores	old	3.5	3	30
22	polypores	old	3.5	1	33
27	polypores	old	3.5	4	30
31	polypores	cutover	3.5	0	8
32	polypores	cutover	3.5	0	20
36	polypores	cutover	3.5	3	26
38	polypores	old	3.5	5	32
39	polypores	old	3.5	0	24
40	polypores	cutover	3.5	1	25
43	polypores	cutover	3.5	0	25
63	polypores	cutover	3.5	2	28
73	polypores	old	3.5	0	19
74	polypores	old	3.5	1	28
78	polypores	cutover	3.5	0	23
79	polypores	cutover	3.5	1	24
102	polypores	cutover	3.5	4	36
5	polypores	old	4	2	34
6	polypores	old	4	3	26
8	polypores	cutover	4	1	20
12	polypores	old	4	1	29
13	polypores	old	4	5	35
22	polypores	old	4	3	36
27	polypores	old	4	1	31
31	polypores	cutover	4	0	8
32	polypores	cutover	4	1	21
36	polypores	cutover	4	1	27
38	polypores	old	4	2	34
39	polypores	old	4	4	28
40	polypores	cutover	4	0	25
43	polypores	cutover	4	0	25
63	polypores	cutover	4	3	31
73	polypores	old	4	1	20
74	polypores	old	4	1	29
78	polypores	cutover	4	0	23
79	polypores	cutover	4	1	25
102	polypores	cutover	4	3	39

## Sheet: Fig 2
Data for:
Figure 2. Species accumulation during 4-hour polypore surveys in 2-ha plots in different ecosystems.
Site	Ecosystem	Half-hour	No. of species	Analysis
Guiana CCP1	Oldgrowth tropical	0.5	2	2A
Guiana CCP2	Oldgrowth tropical	0.5	7	2A
Guiana CCP3	Oldgrowth tropical	0.5	6	2A
Guiana IKP1	Oldgrowth tropical	0.5	5	2A
Guiana PVR1	Oldgrowth tropical	0.5	7	2A
Guiana PVR2	Oldgrowth tropical	0.5	4	2A
Paragominas 1-1	Oldgrowth tropical	0.5	7	2A
Paragominas 1-2	Oldgrowth tropical	0.5	7	2A
Paragominas 2-1	Oldgrowth tropical	0.5	8	2A
Paragominas 2-2	Oldgrowth tropical	0.5	7	2A
Paragominas 3-1	Oldgrowth tropical	0.5	5	2A
Paragominas 3-2	Oldgrowth tropical	0.5	5	2A
Paragominas 4-1	Oldgrowth tropical	0.5	8	2A
Paragominas 4-2	Oldgrowth tropical	0.5	9	2A
Alatskivi laane põlis	Oldgrowth hemiboreal	0.5	8	2A
Laeva salu põlis	Oldgrowth hemiboreal	0.5	12	2A
JS laane põlis	Oldgrowth hemiboreal	0.5	6	2A
JS salu põlis	Oldgrowth hemiboreal	0.5	10	2A
Vara laane põlis	Oldgrowth hemiboreal	0.5	8	2A
Muraka laane põlis	Oldgrowth hemiboreal	0.5	9	2A
Muraka salu põlis	Oldgrowth hemiboreal	0.5	10	2A
Haanja salu põlis	Oldgrowth hemiboreal	0.5	9	2A
Nigula salu põlis	Oldgrowth hemiboreal	0.5	8	2A
Kanaküla laane põlis	Oldgrowth hemiboreal	0.5	8	2A
Agusalu laane põlis	Oldgrowth hemiboreal	0.5	9	2A
Poruni salu põlis	Oldgrowth hemiboreal	0.5	11	2A
Rihtemetsa N	Oldgrowth hemiboreal	0.5	10	2A
Rihtemetsa haavik	Oldgrowth hemiboreal	0.5	9	2A
Oti kureala	Oldgrowth hemiboreal	0.5	13	2A
Rampe kureala	Oldgrowth hemiboreal	0.5	6	2A
Luutsniku kureala	Oldgrowth hemiboreal	0.5	15	2A
Mustla kureala	Oldgrowth hemiboreal	0.5	8	2A
Luusika kureala	Oldgrowth hemiboreal	0.5	7	2A
Sarapuu kureala	Oldgrowth hemiboreal	0.5	15	2A
Kohtru kureala	Oldgrowth hemiboreal	0.5	8	2A
Villevere kureala	Oldgrowth hemiboreal	0.5	7	2A
Paasvere kureala	Oldgrowth hemiboreal	0.5	11	2A
Urissaare kureala	Oldgrowth hemiboreal	0.5	8	2A
Guiana CCP1	Oldgrowth tropical	1	3	2A
Guiana CCP2	Oldgrowth tropical	1	13	2A
Guiana CCP3	Oldgrowth tropical	1	11	2A
Guiana IKP1	Oldgrowth tropical	1	9	2A
Guiana PVR1	Oldgrowth tropical	1	9	2A
Guiana PVR2	Oldgrowth tropical	1	10	2A
Paragominas 1-1	Oldgrowth tropical	1	13	2A
Paragominas 1-2	Oldgrowth tropical	1	10	2A
Paragominas 2-1	Oldgrowth tropical	1	15	2A
Paragominas 2-2	Oldgrowth tropical	1	9	2A
Paragominas 3-1	Oldgrowth tropical	1	12	2A
Paragominas 3-2	Oldgrowth tropical	1	9	2A
Paragominas 4-1	Oldgrowth tropical	1	9	2A
Paragominas 4-2	Oldgrowth tropical	1	14	2A
Alatskivi laane põlis	Oldgrowth hemiboreal	1	12	2A
Laeva salu põlis	Oldgrowth hemiboreal	1	16	2A
JS laane põlis	Oldgrowth hemiboreal	1	16	2A
JS salu põlis	Oldgrowth hemiboreal	1	15	2A
Vara laane põlis	Oldgrowth hemiboreal	1	12	2A
Muraka laane põlis	Oldgrowth hemiboreal	1	14	2A
Muraka salu põlis	Oldgrowth hemiboreal	1	16	2A
Haanja salu põlis	Oldgrowth hemiboreal	1	11	2A
Nigula salu põlis	Oldgrowth hemiboreal	1	12	2A
Kanaküla laane põlis	Oldgrowth hemiboreal	1	11	2A
Agusalu laane põlis	Oldgrowth hemiboreal	1	12	2A
Poruni salu põlis	Oldgrowth hemiboreal	1	18	2A
Rihtemetsa N	Oldgrowth hemiboreal	1	17	2A
Rihtemetsa haavik	Oldgrowth hemiboreal	1	14	2A
Oti kureala	Oldgrowth hemiboreal	1	16	2A
Rampe kureala	Oldgrowth hemiboreal	1	12	2A
Luutsniku kureala	Oldgrowth hemiboreal	1	16	2A
Mustla kureala	Oldgrowth hemiboreal	1	17	2A
Luusika kureala	Oldgrowth hemiboreal	1	15	2A
Sarapuu kureala	Oldgrowth hemiboreal	1	19	2A
Kohtru kureala	Oldgrowth hemiboreal	1	17	2A
Villevere kureala	Oldgrowth hemiboreal	1	12	2A
Paasvere kureala	Oldgrowth hemiboreal	1	21	2A
Urissaare kureala	Oldgrowth hemiboreal	1	19	2A
Guiana CCP1	Oldgrowth tropical	1.5	7	2A
Guiana CCP2	Oldgrowth tropical	1.5	18	2A
Guiana CCP3	Oldgrowth tropical	1.5	13	2A
Guiana IKP1	Oldgrowth tropical	1.5	13	2A
Guiana PVR1	Oldgrowth tropical	1.5	9	2A
Guiana PVR2	Oldgrowth tropical	1.5	13	2A
Paragominas 1-1	Oldgrowth tropical	1.5	15	2A
Paragominas 1-2	Oldgrowth tropical	1.5	11	2A
Paragominas 2-1	Oldgrowth tropical	1.5	17	2A
Paragominas 2-2	Oldgrowth tropical	1.5	13	2A
Paragominas 3-1	Oldgrowth tropical	1.5	14	2A
Paragominas 3-2	Oldgrowth tropical	1.5	16	2A
Paragominas 4-1	Oldgrowth tropical	1.5	11	2A
Paragominas 4-2	Oldgrowth tropical	1.5	17	2A
Alatskivi laane põlis	Oldgrowth hemiboreal	1.5	15	2A
Laeva salu põlis	Oldgrowth hemiboreal	1.5	21	2A
JS laane põlis	Oldgrowth hemiboreal	1.5	20	2A
JS salu põlis	Oldgrowth hemiboreal	1.5	22	2A
Vara laane põlis	Oldgrowth hemiboreal	1.5	19	2A
Muraka laane põlis	Oldgrowth hemiboreal	1.5	18	2A
Muraka salu põlis	Oldgrowth hemiboreal	1.5	19	2A
Haanja salu põlis	Oldgrowth hemiboreal	1.5	22	2A
Nigula salu põlis	Oldgrowth hemiboreal	1.5	17	2A
Kanaküla laane põlis	Oldgrowth hemiboreal	1.5	17	2A
Agusalu laane põlis	Oldgrowth hemiboreal	1.5	16	2A
Poruni salu põlis	Oldgrowth hemiboreal	1.5	23	2A
Rihtemetsa N	Oldgrowth hemiboreal	1.5	19	2A
Rihtemetsa haavik	Oldgrowth hemiboreal	1.5	21	2A
Oti kureala	Oldgrowth hemiboreal	1.5	20	2A
Rampe kureala	Oldgrowth hemiboreal	1.5	17	2A
Luutsniku kureala	Oldgrowth hemiboreal	1.5	23	2A
Mustla kureala	Oldgrowth hemiboreal	1.5	22	2A
Luusika kureala	Oldgrowth hemiboreal	1.5	22	2A
Sarapuu kureala	Oldgrowth hemiboreal	1.5	22	2A
Kohtru kureala	Oldgrowth hemiboreal	1.5	22	2A
Villevere kureala	Oldgrowth hemiboreal	1.5	15	2A
Paasvere kureala	Oldgrowth hemiboreal	1.5	28	2A
Urissaare kureala	Oldgrowth hemiboreal	1.5	25	2A
Guiana CCP1	Oldgrowth tropical	2	9	2A
Guiana CCP2	Oldgrowth tropical	2	21	2A
Guiana CCP3	Oldgrowth tropical	2	16	2A
Guiana IKP1	Oldgrowth tropical	2	18	2A
Guiana PVR1	Oldgrowth tropical	2	15	2A
Guiana PVR2	Oldgrowth tropical	2	15	2A
Paragominas 1-1	Oldgrowth tropical	2	18	2A
Paragominas 1-2	Oldgrowth tropical	2	15	2A
Paragominas 2-1	Oldgrowth tropical	2	21	2A
Paragominas 2-2	Oldgrowth tropical	2	20	2A
Paragominas 3-1	Oldgrowth tropical	2	16	2A
Paragominas 3-2	Oldgrowth tropical	2	19	2A
Paragominas 4-1	Oldgrowth tropical	2	14	2A
Paragominas 4-2	Oldgrowth tropical	2	20	2A
Alatskivi laane põlis	Oldgrowth hemiboreal	2	21	2A
Laeva salu põlis	Oldgrowth hemiboreal	2	23	2A
JS laane põlis	Oldgrowth hemiboreal	2	21	2A
JS salu põlis	Oldgrowth hemiboreal	2	26	2A
Vara laane põlis	Oldgrowth hemiboreal	2	21	2A
Muraka laane põlis	Oldgrowth hemiboreal	2	23	2A
Muraka salu põlis	Oldgrowth hemiboreal	2	23	2A
Haanja salu põlis	Oldgrowth hemiboreal	2	24	2A
Nigula salu põlis	Oldgrowth hemiboreal	2	20	2A
Kanaküla laane põlis	Oldgrowth hemiboreal	2	22	2A
Agusalu laane põlis	Oldgrowth hemiboreal	2	20	2A
Poruni salu põlis	Oldgrowth hemiboreal	2	25	2A
Rihtemetsa N	Oldgrowth hemiboreal	2	25	2A
Rihtemetsa haavik	Oldgrowth hemiboreal	2	27	2A
Oti kureala	Oldgrowth hemiboreal	2	25	2A
Rampe kureala	Oldgrowth hemiboreal	2	22	2A
Luutsniku kureala	Oldgrowth hemiboreal	2	27	2A
Mustla kureala	Oldgrowth hemiboreal	2	27	2A
Luusika kureala	Oldgrowth hemiboreal	2	28	2A
Sarapuu kureala	Oldgrowth hemiboreal	2	32	2A
Kohtru kureala	Oldgrowth hemiboreal	2	26	2A
Villevere kureala	Oldgrowth hemiboreal	2	20	2A
Paasvere kureala	Oldgrowth hemiboreal	2	33	2A
Urissaare kureala	Oldgrowth hemiboreal	2	31	2A
Guiana CCP1	Oldgrowth tropical	2.5	14	2A
Guiana CCP2	Oldgrowth tropical	2.5	23	2A
Guiana CCP3	Oldgrowth tropical	2.5	18	2A
Guiana IKP1	Oldgrowth tropical	2.5	20	2A
Guiana PVR1	Oldgrowth tropical	2.5	16	2A
Guiana PVR2	Oldgrowth tropical	2.5	16	2A
Paragominas 1-1	Oldgrowth tropical	2.5	20	2A
Paragominas 1-2	Oldgrowth tropical	2.5	17	2A
Paragominas 2-1	Oldgrowth tropical	2.5	22	2A
Paragominas 2-2	Oldgrowth tropical	2.5	22	2A
Paragominas 3-1	Oldgrowth tropical	2.5	17	2A
Paragominas 3-2	Oldgrowth tropical	2.5	22	2A
Paragominas 4-1	Oldgrowth tropical	2.5	15	2A
Paragominas 4-2	Oldgrowth tropical	2.5	22	2A
Alatskivi laane põlis	Oldgrowth hemiboreal	2.5	24	2A
Laeva salu põlis	Oldgrowth hemiboreal	2.5	27	2A
JS laane põlis	Oldgrowth hemiboreal	2.5	23	2A
JS salu põlis	Oldgrowth hemiboreal	2.5	31	2A
Vara laane põlis	Oldgrowth hemiboreal	2.5	25	2A
Muraka laane põlis	Oldgrowth hemiboreal	2.5	27	2A
Muraka salu põlis	Oldgrowth hemiboreal	2.5	27	2A
Haanja salu põlis	Oldgrowth hemiboreal	2.5	25	2A
Nigula salu põlis	Oldgrowth hemiboreal	2.5	25	2A
Kanaküla laane põlis	Oldgrowth hemiboreal	2.5	24	2A
Agusalu laane põlis	Oldgrowth hemiboreal	2.5	24	2A
Poruni salu põlis	Oldgrowth hemiboreal	2.5	30	2A
Rihtemetsa N	Oldgrowth hemiboreal	2.5	29	2A
Rihtemetsa haavik	Oldgrowth hemiboreal	2.5	29	2A
Oti kureala	Oldgrowth hemiboreal	2.5	26	2A
Rampe kureala	Oldgrowth hemiboreal	2.5	28	2A
Luutsniku kureala	Oldgrowth hemiboreal	2.5	29	2A
Mustla kureala	Oldgrowth hemiboreal	2.5	35	2A
Luusika kureala	Oldgrowth hemiboreal	2.5	33	2A
Sarapuu kureala	Oldgrowth hemiboreal	2.5	38	2A
Kohtru kureala	Oldgrowth hemiboreal	2.5	29	2A
Villevere kureala	Oldgrowth hemiboreal	2.5	24	2A
Paasvere kureala	Oldgrowth hemiboreal	2.5	38	2A
Urissaare kureala	Oldgrowth hemiboreal	2.5	35	2A
Guiana CCP1	Oldgrowth tropical	3	18	2A
Guiana CCP2	Oldgrowth tropical	3	25	2A
Guiana CCP3	Oldgrowth tropical	3	20	2A
Guiana IKP1	Oldgrowth tropical	3	22	2A
Guiana PVR1	Oldgrowth tropical	3	18	2A
Guiana PVR2	Oldgrowth tropical	3	19	2A
Paragominas 1-1	Oldgrowth tropical	3	23	2A
Paragominas 1-2	Oldgrowth tropical	3	18	2A
Paragominas 2-1	Oldgrowth tropical	3	24	2A
Paragominas 2-2	Oldgrowth tropical	3	23	2A
Paragominas 3-1	Oldgrowth tropical	3	18	2A
Paragominas 3-2	Oldgrowth tropical	3	22	2A
Paragominas 4-1	Oldgrowth tropical	3	18	2A
Paragominas 4-2	Oldgrowth tropical	3	25	2A
Alatskivi laane põlis	Oldgrowth hemiboreal	3	30	2A
Laeva salu põlis	Oldgrowth hemiboreal	3	29	2A
JS laane põlis	Oldgrowth hemiboreal	3	26	2A
JS salu põlis	Oldgrowth hemiboreal	3	35	2A
Vara laane põlis	Oldgrowth hemiboreal	3	28	2A
Muraka laane põlis	Oldgrowth hemiboreal	3	29	2A
Muraka salu põlis	Oldgrowth hemiboreal	3	29	2A
Haanja salu põlis	Oldgrowth hemiboreal	3	27	2A
Nigula salu põlis	Oldgrowth hemiboreal	3	30	2A
Kanaküla laane põlis	Oldgrowth hemiboreal	3	29	2A
Agusalu laane põlis	Oldgrowth hemiboreal	3	29	2A
Poruni salu põlis	Oldgrowth hemiboreal	3	33	2A
Rihtemetsa N	Oldgrowth hemiboreal	3	31	2A
Rihtemetsa haavik	Oldgrowth hemiboreal	3	31	2A
Oti kureala	Oldgrowth hemiboreal	3	33	2A
Rampe kureala	Oldgrowth hemiboreal	3	31	2A
Luutsniku kureala	Oldgrowth hemiboreal	3	31	2A
Mustla kureala	Oldgrowth hemiboreal	3	38	2A
Luusika kureala	Oldgrowth hemiboreal	3	37	2A
Sarapuu kureala	Oldgrowth hemiboreal	3	39	2A
Kohtru kureala	Oldgrowth hemiboreal	3	33	2A
Villevere kureala	Oldgrowth hemiboreal	3	28	2A
Paasvere kureala	Oldgrowth hemiboreal	3	40	2A
Urissaare kureala	Oldgrowth hemiboreal	3	36	2A
Guiana CCP1	Oldgrowth tropical	3.5	21	2A
Guiana CCP2	Oldgrowth tropical	3.5	25	2A
Guiana CCP3	Oldgrowth tropical	3.5	24	2A
Guiana IKP1	Oldgrowth tropical	3.5	26	2A
Guiana PVR1	Oldgrowth tropical	3.5	20	2A
Guiana PVR2	Oldgrowth tropical	3.5	20	2A
Paragominas 1-1	Oldgrowth tropical	3.5	24	2A
Paragominas 1-2	Oldgrowth tropical	3.5	22	2A
Paragominas 2-1	Oldgrowth tropical	3.5	26	2A
Paragominas 2-2	Oldgrowth tropical	3.5	25	2A
Paragominas 3-1	Oldgrowth tropical	3.5	22	2A
Paragominas 3-2	Oldgrowth tropical	3.5	24	2A
Paragominas 4-1	Oldgrowth tropical	3.5	21	2A
Paragominas 4-2	Oldgrowth tropical	3.5	27	2A
Alatskivi laane põlis	Oldgrowth hemiboreal	3.5	34	2A
Laeva salu põlis	Oldgrowth hemiboreal	3.5	31	2A
JS laane põlis	Oldgrowth hemiboreal	3.5	28	2A
JS salu põlis	Oldgrowth hemiboreal	3.5	37	2A
Vara laane põlis	Oldgrowth hemiboreal	3.5	32	2A
Muraka laane põlis	Oldgrowth hemiboreal	3.5	34	2A
Muraka salu põlis	Oldgrowth hemiboreal	3.5	32	2A
Haanja salu põlis	Oldgrowth hemiboreal	3.5	31	2A
Nigula salu põlis	Oldgrowth hemiboreal	3.5	34	2A
Kanaküla laane põlis	Oldgrowth hemiboreal	3.5	33	2A
Agusalu laane põlis	Oldgrowth hemiboreal	3.5	34	2A
Poruni salu põlis	Oldgrowth hemiboreal	3.5	36	2A
Rihtemetsa N	Oldgrowth hemiboreal	3.5	33	2A
Rihtemetsa haavik	Oldgrowth hemiboreal	3.5	33	2A
Oti kureala	Oldgrowth hemiboreal	3.5	35	2A
Rampe kureala	Oldgrowth hemiboreal	3.5	33	2A
Luutsniku kureala	Oldgrowth hemiboreal	3.5	33	2A
Mustla kureala	Oldgrowth hemiboreal	3.5	39	2A
Luusika kureala	Oldgrowth hemiboreal	3.5	42	2A
Sarapuu kureala	Oldgrowth hemiboreal	3.5	43	2A
Kohtru kureala	Oldgrowth hemiboreal	3.5	36	2A
Villevere kureala	Oldgrowth hemiboreal	3.5	29	2A
Paasvere kureala	Oldgrowth hemiboreal	3.5	43	2A
Urissaare kureala	Oldgrowth hemiboreal	3.5	37	2A
Guiana CCP1	Oldgrowth tropical	4	23	2A
Guiana CCP2	Oldgrowth tropical	4	27	2A
Guiana CCP3	Oldgrowth tropical	4	24	2A
Guiana IKP1	Oldgrowth tropical	4	29	2A
Guiana PVR1	Oldgrowth tropical	4	21	2A
Guiana PVR2	Oldgrowth tropical	4	23	2A
Paragominas 1-1	Oldgrowth tropical	4	25	2A
Paragominas 1-2	Oldgrowth tropical	4	22	2A
Paragominas 2-1	Oldgrowth tropical	4	27	2A
Paragominas 2-2	Oldgrowth tropical	4	27	2A
Paragominas 3-1	Oldgrowth tropical	4	23	2A
Paragominas 3-2	Oldgrowth tropical	4	24	2A
Paragominas 4-1	Oldgrowth tropical	4	25	2A
Paragominas 4-2	Oldgrowth tropical	4	29	2A
Alatskivi laane põlis	Oldgrowth hemiboreal	4	37	2A
Laeva salu põlis	Oldgrowth hemiboreal	4	33	2A
JS laane põlis	Oldgrowth hemiboreal	4	29	2A
JS salu põlis	Oldgrowth hemiboreal	4	39	2A
Vara laane põlis	Oldgrowth hemiboreal	4	35	2A
Muraka laane põlis	Oldgrowth hemiboreal	4	36	2A
Muraka salu põlis	Oldgrowth hemiboreal	4	34	2A
Haanja salu põlis	Oldgrowth hemiboreal	4	34	2A
Nigula salu põlis	Oldgrowth hemiboreal	4	37	2A
Kanaküla laane põlis	Oldgrowth hemiboreal	4	35	2A
Agusalu laane põlis	Oldgrowth hemiboreal	4	37	2A
Poruni salu põlis	Oldgrowth hemiboreal	4	38	2A
Rihtemetsa N	Oldgrowth hemiboreal	4	37	2A
Rihtemetsa haavik	Oldgrowth hemiboreal	4	39	2A
Oti kureala	Oldgrowth hemiboreal	4	38	2A
Rampe kureala	Oldgrowth hemiboreal	4	40	2A
Luutsniku kureala	Oldgrowth hemiboreal	4	34	2A
Mustla kureala	Oldgrowth hemiboreal	4	42	2A
Luusika kureala	Oldgrowth hemiboreal	4	45	2A
Sarapuu kureala	Oldgrowth hemiboreal	4	44	2A
Kohtru kureala	Oldgrowth hemiboreal	4	37	2A
Villevere kureala	Oldgrowth hemiboreal	4	32	2A
Paasvere kureala	Oldgrowth hemiboreal	4	47	2A
Urissaare kureala	Oldgrowth hemiboreal	4	38	2A
Vara laane säilik	Clearcut mixedwood	0.5	10	2B
Alatskivi laane säilik	Clearcut mixedwood	0.5	5	2B
Alatskivi laane küps	Mature managed	0.5	4	2B
Vara laane küps	Mature managed	0.5	10	2B
JS laane küps	Mature managed	0.5	7	2B
Vara laane lage	Clearcut mixedwood	0.5	7	2B
JS laane lage	Clearcut mixedwood	0.5	11	2B
JS salu lage	Clearcut mixedwood	0.5	6	2B
JS salu säilik	Clearcut mixedwood	0.5	13	2B
JS laane säilik	Clearcut mixedwood	0.5	4	2B
Alatskivi laane lage	Clearcut mixedwood	0.5	7	2B
Laeva salu lage	Clearcut mixedwood	0.5	11	2B
Laeva salu säilik	Clearcut mixedwood	0.5	6	2B
Laeva salu küps	Mature managed	0.5	8	2B
Muraka laane lage	Clearcut mixedwood	0.5	8	2B
Muraka laane küps	Mature managed	0.5	8	2B
Muraka laane säilik	Clearcut mixedwood	0.5	8	2B
Muraka salu säilik	Clearcut mixedwood	0.5	7	2B
Muraka salu lage	Clearcut mixedwood	0.5	10	2B
Muraka salu küps	Mature managed	0.5	9	2B
Nigula salu säilik	Clearcut mixedwood	0.5	10	2B
Nigula salu küps	Mature managed	0.5	14	2B
Nigula salu lage	Clearcut mixedwood	0.5	8	2B
Kanaküla laane lage	Clearcut mixedwood	0.5	5	2B
Kanaküla laane säilik	Clearcut mixedwood	0.5	6	2B
Kanaküla laane küps	Mature managed	0.5	3	2B
Agusalu laane säilik	Clearcut mixedwood	0.5	9	2B
Agusalu laane küps	Mature managed	0.5	8	2B
Agusalu laane lage	Clearcut mixedwood	0.5	6	2B
Poruni salu küps	Mature managed	0.5	9	2B
Poruni salu säilik	Clearcut mixedwood	0.5	10	2B
Poruni salu lage	Clearcut mixedwood	0.5	4	2B
Haanja salu küps	Mature managed	0.5	8	2B
Haanja salu lage	Clearcut mixedwood	0.5	7	2B
Haanja salu säilik	Clearcut mixedwood	0.5	10	2B
JS salu küps	Mature managed	0.5	11	2B
Vasalemma mustkurg	Mature managed	0.5	8	2B
Pupli mustkurg	Mature managed	0.5	9	2B
Pikknurme mustkurg	Mature managed	0.5	8	2B
Kohatu mustkurg	Mature managed	0.5	10	2B
Vara laane säilik	Clearcut mixedwood	1	13	2B
Alatskivi laane säilik	Clearcut mixedwood	1	11	2B
Alatskivi laane küps	Mature managed	1	8	2B
Vara laane küps	Mature managed	1	15	2B
JS laane küps	Mature managed	1	12	2B
Vara laane lage	Clearcut mixedwood	1	12	2B
JS laane lage	Clearcut mixedwood	1	12	2B
JS salu lage	Clearcut mixedwood	1	12	2B
JS salu säilik	Clearcut mixedwood	1	16	2B
JS laane säilik	Clearcut mixedwood	1	7	2B
Alatskivi laane lage	Clearcut mixedwood	1	11	2B
Laeva salu lage	Clearcut mixedwood	1	14	2B
Laeva salu säilik	Clearcut mixedwood	1	10	2B
Laeva salu küps	Mature managed	1	9	2B
Muraka laane lage	Clearcut mixedwood	1	13	2B
Muraka laane küps	Mature managed	1	11	2B
Muraka laane säilik	Clearcut mixedwood	1	10	2B
Muraka salu säilik	Clearcut mixedwood	1	12	2B
Muraka salu lage	Clearcut mixedwood	1	15	2B
Muraka salu küps	Mature managed	1	13	2B
Nigula salu säilik	Clearcut mixedwood	1	11	2B
Nigula salu küps	Mature managed	1	16	2B
Nigula salu lage	Clearcut mixedwood	1	13	2B
Kanaküla laane lage	Clearcut mixedwood	1	11	2B
Kanaküla laane säilik	Clearcut mixedwood	1	11	2B
Kanaküla laane küps	Mature managed	1	6	2B
Agusalu laane säilik	Clearcut mixedwood	1	15	2B
Agusalu laane küps	Mature managed	1	12	2B
Agusalu laane lage	Clearcut mixedwood	1	8	2B
Poruni salu küps	Mature managed	1	13	2B
Poruni salu säilik	Clearcut mixedwood	1	11	2B
Poruni salu lage	Clearcut mixedwood	1	9	2B
Haanja salu küps	Mature managed	1	14	2B
Haanja salu lage	Clearcut mixedwood	1	13	2B
Haanja salu säilik	Clearcut mixedwood	1	16	2B
JS salu küps	Mature managed	1	14	2B
Vasalemma mustkurg	Mature managed	1	13	2B
Pupli mustkurg	Mature managed	1	17	2B
Pikknurme mustkurg	Mature managed	1	18	2B
Kohatu mustkurg	Mature managed	1	16	2B
Vara laane säilik	Clearcut mixedwood	1.5	17	2B
Alatskivi laane säilik	Clearcut mixedwood	1.5	13	2B
Alatskivi laane küps	Mature managed	1.5	15	2B
Vara laane küps	Mature managed	1.5	19	2B
JS laane küps	Mature managed	1.5	14	2B
Vara laane lage	Clearcut mixedwood	1.5	14	2B
JS laane lage	Clearcut mixedwood	1.5	17	2B
JS salu lage	Clearcut mixedwood	1.5	14	2B
JS salu säilik	Clearcut mixedwood	1.5	17	2B
JS laane säilik	Clearcut mixedwood	1.5	9	2B
Alatskivi laane lage	Clearcut mixedwood	1.5	12	2B
Laeva salu lage	Clearcut mixedwood	1.5	16	2B
Laeva salu säilik	Clearcut mixedwood	1.5	10	2B
Laeva salu küps	Mature managed	1.5	12	2B
Muraka laane lage	Clearcut mixedwood	1.5	18	2B
Muraka laane küps	Mature managed	1.5	17	2B
Muraka laane säilik	Clearcut mixedwood	1.5	13	2B
Muraka salu säilik	Clearcut mixedwood	1.5	14	2B
Muraka salu lage	Clearcut mixedwood	1.5	21	2B
Muraka salu küps	Mature managed	1.5	17	2B
Nigula salu säilik	Clearcut mixedwood	1.5	16	2B
Nigula salu küps	Mature managed	1.5	19	2B
Nigula salu lage	Clearcut mixedwood	1.5	15	2B
Kanaküla laane lage	Clearcut mixedwood	1.5	12	2B
Kanaküla laane säilik	Clearcut mixedwood	1.5	11	2B
Kanaküla laane küps	Mature managed	1.5	12	2B
Agusalu laane säilik	Clearcut mixedwood	1.5	19	2B
Agusalu laane küps	Mature managed	1.5	15	2B
Agusalu laane lage	Clearcut mixedwood	1.5	9	2B
Poruni salu küps	Mature managed	1.5	14	2B
Poruni salu säilik	Clearcut mixedwood	1.5	16	2B
Poruni salu lage	Clearcut mixedwood	1.5	13	2B
Haanja salu küps	Mature managed	1.5	17	2B
Haanja salu lage	Clearcut mixedwood	1.5	15	2B
Haanja salu säilik	Clearcut mixedwood	1.5	18	2B
JS salu küps	Mature managed	1.5	16	2B
Vasalemma mustkurg	Mature managed	1.5	19	2B
Pupli mustkurg	Mature managed	1.5	19	2B
Pikknurme mustkurg	Mature managed	1.5	23	2B
Kohatu mustkurg	Mature managed	1.5	20	2B
Vara laane säilik	Clearcut mixedwood	2	18	2B
Alatskivi laane säilik	Clearcut mixedwood	2	17	2B
Alatskivi laane küps	Mature managed	2	18	2B
Vara laane küps	Mature managed	2	22	2B
JS laane küps	Mature managed	2	16	2B
Vara laane lage	Clearcut mixedwood	2	15	2B
JS laane lage	Clearcut mixedwood	2	18	2B
JS salu lage	Clearcut mixedwood	2	19	2B
JS salu säilik	Clearcut mixedwood	2	20	2B
JS laane säilik	Clearcut mixedwood	2	10	2B
Alatskivi laane lage	Clearcut mixedwood	2	14	2B
Laeva salu lage	Clearcut mixedwood	2	18	2B
Laeva salu säilik	Clearcut mixedwood	2	13	2B
Laeva salu küps	Mature managed	2	17	2B
Muraka laane lage	Clearcut mixedwood	2	19	2B
Muraka laane küps	Mature managed	2	21	2B
Muraka laane säilik	Clearcut mixedwood	2	15	2B
Muraka salu säilik	Clearcut mixedwood	2	16	2B
Muraka salu lage	Clearcut mixedwood	2	21	2B
Muraka salu küps	Mature managed	2	21	2B
Nigula salu säilik	Clearcut mixedwood	2	18	2B
Nigula salu küps	Mature managed	2	22	2B
Nigula salu lage	Clearcut mixedwood	2	16	2B
Kanaküla laane lage	Clearcut mixedwood	2	13	2B
Kanaküla laane säilik	Clearcut mixedwood	2	13	2B
Kanaküla laane küps	Mature managed	2	15	2B
Agusalu laane säilik	Clearcut mixedwood	2	21	2B
Agusalu laane küps	Mature managed	2	17	2B
Agusalu laane lage	Clearcut mixedwood	2	11	2B
Poruni salu küps	Mature managed	2	18	2B
Poruni salu säilik	Clearcut mixedwood	2	20	2B
Poruni salu lage	Clearcut mixedwood	2	15	2B
Haanja salu küps	Mature managed	2	21	2B
Haanja salu lage	Clearcut mixedwood	2	16	2B
Haanja salu säilik	Clearcut mixedwood	2	19	2B
JS salu küps	Mature managed	2	23	2B
Vasalemma mustkurg	Mature managed	2	22	2B
Pupli mustkurg	Mature managed	2	25	2B
Pikknurme mustkurg	Mature managed	2	26	2B
Kohatu mustkurg	Mature managed	2	22	2B
Vara laane säilik	Clearcut mixedwood	2.5	20	2B
Alatskivi laane säilik	Clearcut mixedwood	2.5	22	2B
Alatskivi laane küps	Mature managed	2.5	19	2B
Vara laane küps	Mature managed	2.5	23	2B
JS laane küps	Mature managed	2.5	19	2B
Vara laane lage	Clearcut mixedwood	2.5	15	2B
JS laane lage	Clearcut mixedwood	2.5	20	2B
JS salu lage	Clearcut mixedwood	2.5	20	2B
JS salu säilik	Clearcut mixedwood	2.5	22	2B
JS laane säilik	Clearcut mixedwood	2.5	11	2B
Alatskivi laane lage	Clearcut mixedwood	2.5	17	2B
Laeva salu lage	Clearcut mixedwood	2.5	20	2B
Laeva salu säilik	Clearcut mixedwood	2.5	17	2B
Laeva salu küps	Mature managed	2.5	18	2B
Muraka laane lage	Clearcut mixedwood	2.5	21	2B
Muraka laane küps	Mature managed	2.5	26	2B
Muraka laane säilik	Clearcut mixedwood	2.5	18	2B
Muraka salu säilik	Clearcut mixedwood	2.5	17	2B
Muraka salu lage	Clearcut mixedwood	2.5	21	2B
Muraka salu küps	Mature managed	2.5	24	2B
Nigula salu säilik	Clearcut mixedwood	2.5	21	2B
Nigula salu küps	Mature managed	2.5	24	2B
Nigula salu lage	Clearcut mixedwood	2.5	19	2B
Kanaküla laane lage	Clearcut mixedwood	2.5	16	2B
Kanaküla laane säilik	Clearcut mixedwood	2.5	14	2B
Kanaküla laane küps	Mature managed	2.5	16	2B
Agusalu laane säilik	Clearcut mixedwood	2.5	24	2B
Agusalu laane küps	Mature managed	2.5	20	2B
Agusalu laane lage	Clearcut mixedwood	2.5	16	2B
Poruni salu küps	Mature managed	2.5	22	2B
Poruni salu säilik	Clearcut mixedwood	2.5	21	2B
Poruni salu lage	Clearcut mixedwood	2.5	17	2B
Haanja salu küps	Mature managed	2.5	24	2B
Haanja salu lage	Clearcut mixedwood	2.5	17	2B
Haanja salu säilik	Clearcut mixedwood	2.5	22	2B
JS salu küps	Mature managed	2.5	29	2B
Vasalemma mustkurg	Mature managed	2.5	25	2B
Pupli mustkurg	Mature managed	2.5	32	2B
Pikknurme mustkurg	Mature managed	2.5	30	2B
Kohatu mustkurg	Mature managed	2.5	24	2B
Vara laane säilik	Clearcut mixedwood	3	21	2B
Alatskivi laane säilik	Clearcut mixedwood	3	23	2B
Alatskivi laane küps	Mature managed	3	25	2B
Vara laane küps	Mature managed	3	23	2B
JS laane küps	Mature managed	3	20	2B
Vara laane lage	Clearcut mixedwood	3	16	2B
JS laane lage	Clearcut mixedwood	3	23	2B
JS salu lage	Clearcut mixedwood	3	20	2B
JS salu säilik	Clearcut mixedwood	3	24	2B
JS laane säilik	Clearcut mixedwood	3	11	2B
Alatskivi laane lage	Clearcut mixedwood	3	20	2B
Laeva salu lage	Clearcut mixedwood	3	24	2B
Laeva salu säilik	Clearcut mixedwood	3	18	2B
Laeva salu küps	Mature managed	3	21	2B
Muraka laane lage	Clearcut mixedwood	3	24	2B
Muraka laane küps	Mature managed	3	28	2B
Muraka laane säilik	Clearcut mixedwood	3	20	2B
Muraka salu säilik	Clearcut mixedwood	3	19	2B
Muraka salu lage	Clearcut mixedwood	3	23	2B
Muraka salu küps	Mature managed	3	25	2B
Nigula salu säilik	Clearcut mixedwood	3	25	2B
Nigula salu küps	Mature managed	3	24	2B
Nigula salu lage	Clearcut mixedwood	3	19	2B
Kanaküla laane lage	Clearcut mixedwood	3	17	2B
Kanaküla laane säilik	Clearcut mixedwood	3	15	2B
Kanaküla laane küps	Mature managed	3	16	2B
Agusalu laane säilik	Clearcut mixedwood	3	27	2B
Agusalu laane küps	Mature managed	3	23	2B
Agusalu laane lage	Clearcut mixedwood	3	17	2B
Poruni salu küps	Mature managed	3	24	2B
Poruni salu säilik	Clearcut mixedwood	3	22	2B
Poruni salu lage	Clearcut mixedwood	3	20	2B
Haanja salu küps	Mature managed	3	25	2B
Haanja salu lage	Clearcut mixedwood	3	17	2B
Haanja salu säilik	Clearcut mixedwood	3	25	2B
JS salu küps	Mature managed	3	30	2B
Vasalemma mustkurg	Mature managed	3	27	2B
Pupli mustkurg	Mature managed	3	34	2B
Pikknurme mustkurg	Mature managed	3	32	2B
Kohatu mustkurg	Mature managed	3	28	2B
Vara laane säilik	Clearcut mixedwood	3.5	21	2B
Alatskivi laane säilik	Clearcut mixedwood	3.5	25	2B
Alatskivi laane küps	Mature managed	3.5	27	2B
Vara laane küps	Mature managed	3.5	26	2B
JS laane küps	Mature managed	3.5	23	2B
Vara laane lage	Clearcut mixedwood	3.5	16	2B
JS laane lage	Clearcut mixedwood	3.5	28	2B
JS salu lage	Clearcut mixedwood	3.5	22	2B
JS salu säilik	Clearcut mixedwood	3.5	27	2B
JS laane säilik	Clearcut mixedwood	3.5	11	2B
Alatskivi laane lage	Clearcut mixedwood	3.5	21	2B
Laeva salu lage	Clearcut mixedwood	3.5	26	2B
Laeva salu säilik	Clearcut mixedwood	3.5	20	2B
Laeva salu küps	Mature managed	3.5	24	2B
Muraka laane lage	Clearcut mixedwood	3.5	25	2B
Muraka laane küps	Mature managed	3.5	30	2B
Muraka laane säilik	Clearcut mixedwood	3.5	23	2B
Muraka salu säilik	Clearcut mixedwood	3.5	21	2B
Muraka salu lage	Clearcut mixedwood	3.5	25	2B
Muraka salu küps	Mature managed	3.5	27	2B
Nigula salu säilik	Clearcut mixedwood	3.5	27	2B
Nigula salu küps	Mature managed	3.5	25	2B
Nigula salu lage	Clearcut mixedwood	3.5	21	2B
Kanaküla laane lage	Clearcut mixedwood	3.5	18	2B
Kanaküla laane säilik	Clearcut mixedwood	3.5	16	2B
Kanaküla laane küps	Mature managed	3.5	16	2B
Agusalu laane säilik	Clearcut mixedwood	3.5	31	2B
Agusalu laane küps	Mature managed	3.5	26	2B
Agusalu laane lage	Clearcut mixedwood	3.5	17	2B
Poruni salu küps	Mature managed	3.5	25	2B
Poruni salu säilik	Clearcut mixedwood	3.5	23	2B
Poruni salu lage	Clearcut mixedwood	3.5	24	2B
Haanja salu küps	Mature managed	3.5	26	2B
Haanja salu lage	Clearcut mixedwood	3.5	17	2B
Haanja salu säilik	Clearcut mixedwood	3.5	26	2B
JS salu küps	Mature managed	3.5	31	2B
Vasalemma mustkurg	Mature managed	3.5	28	2B
Pupli mustkurg	Mature managed	3.5	39	2B
Pikknurme mustkurg	Mature managed	3.5	33	2B
Kohatu mustkurg	Mature managed	3.5	30	2B
Vara laane säilik	Clearcut mixedwood	4	23	2B
Alatskivi laane säilik	Clearcut mixedwood	4	26	2B
Alatskivi laane küps	Mature managed	4	29	2B
Vara laane küps	Mature managed	4	28	2B
JS laane küps	Mature managed	4	24	2B
Vara laane lage	Clearcut mixedwood	4	16	2B
JS laane lage	Clearcut mixedwood	4	28	2B
JS salu lage	Clearcut mixedwood	4	23	2B
JS salu säilik	Clearcut mixedwood	4	29	2B
JS laane säilik	Clearcut mixedwood	4	11	2B
Alatskivi laane lage	Clearcut mixedwood	4	22	2B
Laeva salu lage	Clearcut mixedwood	4	27	2B
Laeva salu säilik	Clearcut mixedwood	4	24	2B
Laeva salu küps	Mature managed	4	25	2B
Muraka laane lage	Clearcut mixedwood	4	26	2B
Muraka laane küps	Mature managed	4	31	2B
Muraka laane säilik	Clearcut mixedwood	4	25	2B
Muraka salu säilik	Clearcut mixedwood	4	23	2B
Muraka salu lage	Clearcut mixedwood	4	25	2B
Muraka salu küps	Mature managed	4	29	2B
Nigula salu säilik	Clearcut mixedwood	4	29	2B
Nigula salu küps	Mature managed	4	26	2B
Nigula salu lage	Clearcut mixedwood	4	23	2B
Kanaküla laane lage	Clearcut mixedwood	4	18	2B
Kanaküla laane säilik	Clearcut mixedwood	4	16	2B
Kanaküla laane küps	Mature managed	4	16	2B
Agusalu laane säilik	Clearcut mixedwood	4	32	2B
Agusalu laane küps	Mature managed	4	27	2B
Agusalu laane lage	Clearcut mixedwood	4	17	2B
Poruni salu küps	Mature managed	4	29	2B
Poruni salu säilik	Clearcut mixedwood	4	26	2B
Poruni salu lage	Clearcut mixedwood	4	24	2B
Haanja salu küps	Mature managed	4	29	2B
Haanja salu lage	Clearcut mixedwood	4	21	2B
Haanja salu säilik	Clearcut mixedwood	4	27	2B
JS salu küps	Mature managed	4	35	2B
Vasalemma mustkurg	Mature managed	4	30	2B
Pupli mustkurg	Mature managed	4	39	2B
Pikknurme mustkurg	Mature managed	4	35	2B
Kohatu mustkurg	Mature managed	4	33	2B
R1r0	Drained peatland	0.5	10	2C
R1rH	Drained peatland	0.5	6	2C
R1v0	Drained peatland	0.5	10	2C
R1vH	Drained peatland	0.5	6	2C
R2r0	Drained peatland	0.5	6	2C
R2rH	Drained peatland	0.5	7	2C
R2v0	Drained peatland	0.5	7	2C
R2vH	Drained peatland	0.5	6	2C
R3r0	Drained peatland	0.5	4	2C
R3rH	Drained peatland	0.5	8	2C
R5v0	Drained peatland	0.5	5	2C
R5vH	Drained peatland	0.5	5	2C
V1r0	Drained peatland	0.5	6	2C
V1rH	Drained peatland	0.5	5	2C
V1v0	Drained peatland	0.5	9	2C
V1vH	Drained peatland	0.5	7	2C
V2r0	Drained peatland	0.5	3	2C
V2rH	Drained peatland	0.5	3	2C
V2v0	Drained peatland	0.5	6	2C
V2vH	Drained peatland	0.5	8	2C
V2vL	Drained peatland	0.5	8	2C
V3r0	Drained peatland	0.5	7	2C
V3rH	Drained peatland	0.5	8	2C
V3v0	Drained peatland	0.5	7	2C
V3vH	Drained peatland	0.5	8	2C
V4r0	Drained peatland	0.5	10	2C
V4rH	Drained peatland	0.5	11	2C
V4v0	Drained peatland	0.5	8	2C
V4vH	Drained peatland	0.5	3	2C
Soomaa-palu-ky	Dry boreal	0.5	5	2C
Soomaa-palu-põ	Dry boreal	0.5	2	2C
Vara-palu-põ	Dry boreal	0.5	4	2C
Vara-palu-kü	Dry boreal	0.5	5	2C
Aegv-pa-põ	Dry boreal	0.5	3	2C
Aegv-pa-kü	Dry boreal	0.5	5	2C
Agusalu-pa-põ	Dry boreal	0.5	5	2C
Agusalu-pa-kü	Dry boreal	0.5	6	2C
Poruni-pa-kü	Dry boreal	0.5	7	2C
Poruni-pa-põ	Dry boreal	0.5	6	2C
Karula-pa-põ	Dry boreal	0.5	4	2C
Karula-pa-kü	Dry boreal	0.5	6	2C
R1r0	Drained peatland	1	13	2C
R1rH	Drained peatland	1	9	2C
R1v0	Drained peatland	1	13	2C
R1vH	Drained peatland	1	8	2C
R2r0	Drained peatland	1	12	2C
R2rH	Drained peatland	1	12	2C
R2v0	Drained peatland	1	10	2C
R2vH	Drained peatland	1	10	2C
R3r0	Drained peatland	1	10	2C
R3rH	Drained peatland	1	11	2C
R5v0	Drained peatland	1	9	2C
R5vH	Drained peatland	1	9	2C
V1r0	Drained peatland	1	9	2C
V1rH	Drained peatland	1	6	2C
V1v0	Drained peatland	1	11	2C
V1vH	Drained peatland	1	9	2C
V2r0	Drained peatland	1	6	2C
V2rH	Drained peatland	1	8	2C
V2v0	Drained peatland	1	8	2C
V2vH	Drained peatland	1	13	2C
V2vL	Drained peatland	1	12	2C
V3r0	Drained peatland	1	11	2C
V3rH	Drained peatland	1	13	2C
V3v0	Drained peatland	1	9	2C
V3vH	Drained peatland	1	14	2C
V4r0	Drained peatland	1	13	2C
V4rH	Drained peatland	1	14	2C
V4v0	Drained peatland	1	13	2C
V4vH	Drained peatland	1	9	2C
Soomaa-palu-ky	Dry boreal	1	8	2C
Soomaa-palu-põ	Dry boreal	1	4	2C
Vara-palu-põ	Dry boreal	1	9	2C
Vara-palu-kü	Dry boreal	1	13	2C
Aegv-pa-põ	Dry boreal	1	7	2C
Aegv-pa-kü	Dry boreal	1	7	2C
Agusalu-pa-põ	Dry boreal	1	7	2C
Agusalu-pa-kü	Dry boreal	1	7	2C
Poruni-pa-kü	Dry boreal	1	9	2C
Poruni-pa-põ	Dry boreal	1	10	2C
Karula-pa-põ	Dry boreal	1	9	2C
Karula-pa-kü	Dry boreal	1	10	2C
R1r0	Drained peatland	1.5	16	2C
R1rH	Drained peatland	1.5	12	2C
R1v0	Drained peatland	1.5	14	2C
R1vH	Drained peatland	1.5	10	2C
R2r0	Drained peatland	1.5	14	2C
R2rH	Drained peatland	1.5	16	2C
R2v0	Drained peatland	1.5	15	2C
R2vH	Drained peatland	1.5	13	2C
R3r0	Drained peatland	1.5	12	2C
R3rH	Drained peatland	1.5	11	2C
R5v0	Drained peatland	1.5	10	2C
R5vH	Drained peatland	1.5	10	2C
V1r0	Drained peatland	1.5	12	2C
V1rH	Drained peatland	1.5	10	2C
V1v0	Drained peatland	1.5	15	2C
V1vH	Drained peatland	1.5	14	2C
V2r0	Drained peatland	1.5	11	2C
V2rH	Drained peatland	1.5	12	2C
V2v0	Drained peatland	1.5	13	2C
V2vH	Drained peatland	1.5	18	2C
V2vL	Drained peatland	1.5	15	2C
V3r0	Drained peatland	1.5	13	2C
V3rH	Drained peatland	1.5	15	2C
V3v0	Drained peatland	1.5	11	2C
V3vH	Drained peatland	1.5	18	2C
V4r0	Drained peatland	1.5	14	2C
V4rH	Drained peatland	1.5	16	2C
V4v0	Drained peatland	1.5	13	2C
V4vH	Drained peatland	1.5	12	2C
Soomaa-palu-ky	Dry boreal	1.5	10	2C
Soomaa-palu-põ	Dry boreal	1.5	8	2C
Vara-palu-põ	Dry boreal	1.5	10	2C
Vara-palu-kü	Dry boreal	1.5	14	2C
Aegv-pa-põ	Dry boreal	1.5	11	2C
Aegv-pa-kü	Dry boreal	1.5	8	2C
Agusalu-pa-põ	Dry boreal	1.5	8	2C
Agusalu-pa-kü	Dry boreal	1.5	7	2C
Poruni-pa-kü	Dry boreal	1.5	12	2C
Poruni-pa-põ	Dry boreal	1.5	12	2C
Karula-pa-põ	Dry boreal	1.5	11	2C
Karula-pa-kü	Dry boreal	1.5	11	2C
R1r0	Drained peatland	2	18	2C
R1rH	Drained peatland	2	14	2C
R1v0	Drained peatland	2	16	2C
R1vH	Drained peatland	2	13	2C
R2r0	Drained peatland	2	15	2C
R2rH	Drained peatland	2	19	2C
R2v0	Drained peatland	2	17	2C
R2vH	Drained peatland	2	15	2C
R3r0	Drained peatland	2	15	2C
R3rH	Drained peatland	2	14	2C
R5v0	Drained peatland	2	14	2C
R5vH	Drained peatland	2	11	2C
V1r0	Drained peatland	2	17	2C
V1rH	Drained peatland	2	12	2C
V1v0	Drained peatland	2	16	2C
V1vH	Drained peatland	2	17	2C
V2r0	Drained peatland	2	12	2C
V2rH	Drained peatland	2	14	2C
V2v0	Drained peatland	2	15	2C
V2vH	Drained peatland	2	18	2C
V2vL	Drained peatland	2	18	2C
V3r0	Drained peatland	2	17	2C
V3rH	Drained peatland	2	16	2C
V3v0	Drained peatland	2	12	2C
V3vH	Drained peatland	2	20	2C
V4r0	Drained peatland	2	15	2C
V4rH	Drained peatland	2	19	2C
V4v0	Drained peatland	2	13	2C
V4vH	Drained peatland	2	15	2C
Soomaa-palu-ky	Dry boreal	2	11	2C
Soomaa-palu-põ	Dry boreal	2	14	2C
Vara-palu-põ	Dry boreal	2	13	2C
Vara-palu-kü	Dry boreal	2	14	2C
Aegv-pa-põ	Dry boreal	2	12	2C
Aegv-pa-kü	Dry boreal	2	9	2C
Agusalu-pa-põ	Dry boreal	2	10	2C
Agusalu-pa-kü	Dry boreal	2	10	2C
Poruni-pa-kü	Dry boreal	2	14	2C
Poruni-pa-põ	Dry boreal	2	13	2C
Karula-pa-põ	Dry boreal	2	14	2C
Karula-pa-kü	Dry boreal	2	12	2C
R1r0	Drained peatland	2.5	19	2C
R1rH	Drained peatland	2.5	16	2C
R1v0	Drained peatland	2.5	18	2C
R1vH	Drained peatland	2.5	13	2C
R2r0	Drained peatland	2.5	19	2C
R2rH	Drained peatland	2.5	20	2C
R2v0	Drained peatland	2.5	19	2C
R2vH	Drained peatland	2.5	18	2C
R3r0	Drained peatland	2.5	17	2C
R3rH	Drained peatland	2.5	17	2C
R5v0	Drained peatland	2.5	14	2C
R5vH	Drained peatland	2.5	12	2C
V1r0	Drained peatland	2.5	18	2C
V1rH	Drained peatland	2.5	16	2C
V1v0	Drained peatland	2.5	16	2C
V1vH	Drained peatland	2.5	19	2C
V2r0	Drained peatland	2.5	14	2C
V2rH	Drained peatland	2.5	15	2C
V2v0	Drained peatland	2.5	16	2C
V2vH	Drained peatland	2.5	22	2C
V2vL	Drained peatland	2.5	20	2C
V3r0	Drained peatland	2.5	17	2C
V3rH	Drained peatland	2.5	18	2C
V3v0	Drained peatland	2.5	13	2C
V3vH	Drained peatland	2.5	23	2C
V4r0	Drained peatland	2.5	16	2C
V4rH	Drained peatland	2.5	20	2C
V4v0	Drained peatland	2.5	15	2C
V4vH	Drained peatland	2.5	17	2C
Soomaa-palu-ky	Dry boreal	2.5	12	2C
Soomaa-palu-põ	Dry boreal	2.5	17	2C
Vara-palu-põ	Dry boreal	2.5	15	2C
Vara-palu-kü	Dry boreal	2.5	14	2C
Aegv-pa-põ	Dry boreal	2.5	13	2C
Aegv-pa-kü	Dry boreal	2.5	9	2C
Agusalu-pa-põ	Dry boreal	2.5	12	2C
Agusalu-pa-kü	Dry boreal	2.5	11	2C
Poruni-pa-kü	Dry boreal	2.5	15	2C
Poruni-pa-põ	Dry boreal	2.5	14	2C
Karula-pa-põ	Dry boreal	2.5	17	2C
Karula-pa-kü	Dry boreal	2.5	13	2C
R1r0	Drained peatland	3	20	2C
R1rH	Drained peatland	3	17	2C
R1v0	Drained peatland	3	19	2C
R1vH	Drained peatland	3	13	2C
R2r0	Drained peatland	3	22	2C
R2rH	Drained peatland	3	24	2C
R2v0	Drained peatland	3	19	2C
R2vH	Drained peatland	3	19	2C
R3r0	Drained peatland	3	18	2C
R3rH	Drained peatland	3	17	2C
R5v0	Drained peatland	3	18	2C
R5vH	Drained peatland	3	16	2C
V1r0	Drained peatland	3	19	2C
V1rH	Drained peatland	3	18	2C
V1v0	Drained peatland	3	17	2C
V1vH	Drained peatland	3	20	2C
V2r0	Drained peatland	3	17	2C
V2rH	Drained peatland	3	16	2C
V2v0	Drained peatland	3	20	2C
V2vH	Drained peatland	3	24	2C
V2vL	Drained peatland	3	21	2C
V3r0	Drained peatland	3	18	2C
V3rH	Drained peatland	3	18	2C
V3v0	Drained peatland	3	16	2C
V3vH	Drained peatland	3	25	2C
V4r0	Drained peatland	3	20	2C
V4rH	Drained peatland	3	22	2C
V4v0	Drained peatland	3	15	2C
V4vH	Drained peatland	3	20	2C
Soomaa-palu-ky	Dry boreal	3	14	2C
Soomaa-palu-põ	Dry boreal	3	19	2C
Vara-palu-põ	Dry boreal	3	17	2C
Vara-palu-kü	Dry boreal	3	14	2C
Aegv-pa-põ	Dry boreal	3	13	2C
Aegv-pa-kü	Dry boreal	3	9	2C
Agusalu-pa-põ	Dry boreal	3	12	2C
Agusalu-pa-kü	Dry boreal	3	11	2C
Poruni-pa-kü	Dry boreal	3	15	2C
Poruni-pa-põ	Dry boreal	3	15	2C
Karula-pa-põ	Dry boreal	3	19	2C
Karula-pa-kü	Dry boreal	3	14	2C
R1r0	Drained peatland	3.5	20	2C
R1rH	Drained peatland	3.5	19	2C
R1v0	Drained peatland	3.5	20	2C
R1vH	Drained peatland	3.5	15	2C
R2r0	Drained peatland	3.5	23	2C
R2rH	Drained peatland	3.5	26	2C
R2v0	Drained peatland	3.5	21	2C
R2vH	Drained peatland	3.5	21	2C
R3r0	Drained peatland	3.5	19	2C
R3rH	Drained peatland	3.5	19	2C
R5v0	Drained peatland	3.5	20	2C
R5vH	Drained peatland	3.5	16	2C
V1r0	Drained peatland	3.5	22	2C
V1rH	Drained peatland	3.5	22	2C
V1v0	Drained peatland	3.5	17	2C
V1vH	Drained peatland	3.5	21	2C
V2r0	Drained peatland	3.5	17	2C
V2rH	Drained peatland	3.5	18	2C
V2v0	Drained peatland	3.5	20	2C
V2vH	Drained peatland	3.5	25	2C
V2vL	Drained peatland	3.5	22	2C
V3r0	Drained peatland	3.5	19	2C
V3rH	Drained peatland	3.5	20	2C
V3v0	Drained peatland	3.5	16	2C
V3vH	Drained peatland	3.5	28	2C
V4r0	Drained peatland	3.5	21	2C
V4rH	Drained peatland	3.5	26	2C
V4v0	Drained peatland	3.5	17	2C
V4vH	Drained peatland	3.5	21	2C
Soomaa-palu-ky	Dry boreal	3.5	16	2C
Soomaa-palu-põ	Dry boreal	3.5	20	2C
Vara-palu-põ	Dry boreal	3.5	18	2C
Vara-palu-kü	Dry boreal	3.5	14	2C
Aegv-pa-põ	Dry boreal	3.5	13	2C
Aegv-pa-kü	Dry boreal	3.5	9	2C
Agusalu-pa-põ	Dry boreal	3.5	14	2C
Agusalu-pa-kü	Dry boreal	3.5	14	2C
Poruni-pa-kü	Dry boreal	3.5	20	2C
Poruni-pa-põ	Dry boreal	3.5	16	2C
Karula-pa-põ	Dry boreal	3.5	20	2C
Karula-pa-kü	Dry boreal	3.5	15	2C
R1r0	Drained peatland	4	22	2C
R1rH	Drained peatland	4	23	2C
R1v0	Drained peatland	4	20	2C
R1vH	Drained peatland	4	20	2C
R2r0	Drained peatland	4	23	2C
R2rH	Drained peatland	4	27	2C
R2v0	Drained peatland	4	22	2C
R2vH	Drained peatland	4	22	2C
R3r0	Drained peatland	4	25	2C
R3rH	Drained peatland	4	20	2C
R5v0	Drained peatland	4	20	2C
R5vH	Drained peatland	4	16	2C
V1r0	Drained peatland	4	23	2C
V1rH	Drained peatland	4	24	2C
V1v0	Drained peatland	4	17	2C
V1vH	Drained peatland	4	22	2C
V2r0	Drained peatland	4	17	2C
V2rH	Drained peatland	4	18	2C
V2v0	Drained peatland	4	21	2C
V2vH	Drained peatland	4	25	2C
V2vL	Drained peatland	4	24	2C
V3r0	Drained peatland	4	20	2C
V3rH	Drained peatland	4	21	2C
V3v0	Drained peatland	4	19	2C
V3vH	Drained peatland	4	28	2C
V4r0	Drained peatland	4	21	2C
V4rH	Drained peatland	4	28	2C
V4v0	Drained peatland	4	18	2C
V4vH	Drained peatland	4	22	2C
Soomaa-palu-ky	Dry boreal	4	16	2C
Soomaa-palu-põ	Dry boreal	4	22	2C
Vara-palu-põ	Dry boreal	4	19	2C
Vara-palu-kü	Dry boreal	4	14	2C
Aegv-pa-põ	Dry boreal	4	13	2C
Aegv-pa-kü	Dry boreal	4	9	2C
Agusalu-pa-põ	Dry boreal	4	15	2C
Agusalu-pa-kü	Dry boreal	4	14	2C
Poruni-pa-kü	Dry boreal	4	20	2C
Poruni-pa-põ	Dry boreal	4	16	2C
Karula-pa-põ	Dry boreal	4	22	2C
Karula-pa-kü	Dry boreal	4	15	2C

## Sheet: Fig 3
Data for:
Figure 3. Track records of three observers using the survey protocol for four taxon groups based on >110 surveys each.
		Habitat category
Dataset	Survey no.	Treatment	Site type	Grouping	No. of species	Relative richness	Site
AL polypores	1	Retention cut	Dry boreal	44	13	-4.5	Vara Palu
AL polypores	2	Mature	Dry boreal	24	14	-0.285714	Vara Palu
AL polypores	3	Mature	Eutrophic	21	25	-6.625	Laeva Salu
AL polypores	4	Mature	Eutrophic	21	31	-0.625	Järvselja Salu
AL polypores	5	Mature	Swamp	23	23	-5.125	Järvselja Lodu
AL polypores	6	Clearcut	Eutrophic	31	27	4	Laeva Salu
AL polypores	7	Retention cut	Eutrophic	41	24	-0.857143	Laeva Salu
AL polypores	8	Old-growth	Eutrophic	11	32	-5.4	Laeva Salu
AL polypores	9	Retention cut	Swamp	43	21	-4.8	Järvselja Lodu
AL polypores	10	Retention cut	Eutrophic	41	29	4.14286	Järvselja Salu
AL polypores	11	Old-growth	Eutrophic	11	37	-0.4	Järvselja Salu
AL polypores	12	Clearcut	Eutrophic	31	23	0	Järvselja Salu
AL polypores	13	Mature	Mesotrophic	22	17	-7.875	Järvselja Laane
AL polypores	14	Retention cut	Mesotrophic	42	11	-11.8333	Järvselja Laane
AL polypores	15	Old-growth	Mesotrophic	12	29	-6.57143	Järvselja Laane
AL polypores	16	Old-growth	Swamp	13	30	-5.125	Järvselja Lodu
AL polypores	17	Clearcut	Mesotrophic	32	28	5.71429	Järvselja Laane
AL polypores	18	Retention cut	Swamp	43	25	-0.8	Laeva Lodu
AL polypores	19	Clearcut	Dry boreal	34	12	-1.33333	Vara Palu
AL polypores	20	Mature	Mesotrophic	22	29	4.125	Alatskivi Laane
AL polypores	21	Retention cut	Mesotrophic	42	26	3.16667	Alatskivi Laane
AL polypores	22	Mature	Swamp	23	29	0.875	Vara Lodu
AL polypores	23	Old-growth	Mesotrophic	12	37	1.42857	Alatskivi Laane
AL polypores	24	Clearcut	Mesotrophic	32	22	-0.285714	Alatskivi Laane
AL polypores	25	Old-growth	Dry boreal	14	19	1.16667	Vara Palu
AL polypores	26	Retention cut	Swamp	43	20	-5.8	Vara Lodu
AL polypores	27	Retention cut	Eutrophic	41	23	-1.85714	Vara Salu
AL polypores	28	Clearcut	Swamp	33	27	7.14286	Vara Lodu
AL polypores	29	Old-growth	Swamp	13	34	-1.125	Vara Lodu
AL polypores	30	Clearcut	Eutrophic	31	16	-7	Vara Salu
AL polypores	31	Mature	Eutrophic	21	28	-3.625	Vara Salu
AL polypores	32	Old-growth	Swamp	13	34	-1.125	Laeva Lodu
AL polypores	33	Clearcut	Swamp	33	25	5.14286	Laeva Lodu
AL polypores	34	Old-growth	Eutrophic	11	34	-3.4	Muraka Salu
AL polypores	35	Clearcut	Eutrophic	31	25	2	Muraka Salu
AL polypores	36	Old-growth	Eutrophic	11	35	-2.4	Vara Salu
AL polypores	37	Mature	Swamp	23	28	-0.125	Laeva Lodu
AL polypores	38	Clearcut	Swamp	33	8	-11.8571	Järvselja Lodu
AL polypores	39	Retention cut	Eutrophic	41	23	-1.85714	Muraka Salu
AL polypores	40	Mature	Eutrophic	21	29	-2.625	Muraka Salu
AL polypores	41	Mature	Dry boreal	24	14	-0.285714	Agusalu Palu
AL polypores	42	Retention cut	Dry boreal	44	15	-2.5	Agusalu Palu
AL polypores	43	Old-growth	Mesotrophic	12	35	-0.571429	Kanaküla Laane
AL polypores	44	Mature	Mesotrophic	22	15	-9.875	Kanaküla Laane
AL polypores	45	Retention cut	Dry boreal	44	15	-2.5	Soomaa Palu
AL polypores	46	Clearcut	Dry boreal	34	9	-4.33333	Soomaa Palu
AL polypores	47	Clearcut	Mesotrophic	32	18	-4.28571	Kanaküla Laane
AL polypores	48	Retention cut	Mesotrophic	42	16	-6.83333	Kanaküla Laane
AL polypores	49	Old-growth	Mesotrophic	12	36	0.428571	Muraka Laane
AL polypores	50	Clearcut	Dry boreal	34	14	0.666667	Agusalu Palu
AL polypores	51	Old-growth	Dry boreal	14	15	-2.83333	Agusalu Palu
AL polypores	52	Mature	Eutrophic	21	29	-2.625	Poruni Salu
AL polypores	53	Retention cut	Eutrophic	41	26	1.14286	Poruni Salu
AL polypores	54	Old-growth	Eutrophic	11	39	1.6	Poruni Salu
AL polypores	55	Clearcut	Mesotrophic	32	27	4.71429	Muraka Laane
AL polypores	56	Mature	Mesotrophic	22	31	6.125	Muraka Laane
AL polypores	57	Retention cut	Mesotrophic	42	25	2.16667	Muraka Laane
AL polypores	58	Mature	Dry boreal	24	15	0.714286	Karula Palu
AL polypores	59	Retention cut	Dry boreal	44	22	4.5	Karula Palu
AL polypores	60	Old-growth	Dry boreal	14	22	4.16667	Soomaa Palu
AL polypores	61	Mature	Dry boreal	24	16	1.71429	Soomaa Palu
AL polypores	62	Old-growth	Swamp	13	34	-1.125	Soomaa Lodu
AL polypores	63	Mature	Swamp	23	26	-2.125	Soomaa Lodu
AL polypores	64	Clearcut	Mesotrophic	32	21	-1.28571	Vällamäe Laane
AL polypores	65	Retention cut	Mesotrophic	42	27	4.16667	Vällamäe Laane
AL polypores	66	Old-growth	Dry boreal	14	22	4.16667	Karula Palu
AL polypores	67	Old-growth	Dry boreal	14	13	-4.83333	Aegviidu Palu
AL polypores	68	Clearcut	Dry boreal	34	16	2.66667	Aegviidu Palu
AL polypores	69	Retention cut	Dry boreal	44	20	2.5	Aegviidu Palu
AL polypores	70	Mature	Dry boreal	24	9	-5.28571	Aegviidu Palu
AL polypores	71	Old-growth	Mesotrophic	12	37	1.42857	Agusalu Laane
AL polypores	72	Retention cut	Mesotrophic	42	32	9.16667	Agusalu Laane
AL polypores	73	Clearcut	Eutrophic	31	24	1	Poruni Salu
AL polypores	74	Old-growth	Mesotrophic	12	34	-1.57143	Vällamäe Laane
AL polypores	75	Mature	Mesotrophic	22	29	4.125	Vällamäe Laane
AL polypores	76	Retention cut	Swamp	43	25	-0.8	Aegviidu Lodu
AL polypores	77	Clearcut	Swamp	33	23	3.14286	Aegviidu Lodu
AL polypores	78	Old-growth	Swamp	13	32	-3.125	Aegviidu Lodu
AL polypores	79	Mature	Swamp	23	20	-8.125	Aegviidu Lodu
AL polypores	80	Clearcut	Dry boreal	34	14	0.666667	Karula Palu
AL polypores	81	Retention cut	Swamp	43	38	12.2	Soomaa Lodu
AL polypores	82	Mature	Mesotrophic	22	27	2.125	Agusalu Laane
AL polypores	83	Retention cut	Dry boreal	44	20	2.5	Poruni Palu
AL polypores	84	Clearcut	Mesotrophic	32	17	-5.28571	Agusalu Laane
AL polypores	85	Clearcut	Swamp	33	31	11.1429	Soomaa Lodu
AL polypores	86	Clearcut	Dry boreal	34	15	1.66667	Poruni Palu
AL polypores	87	Mature	Dry boreal	24	20	5.71429	Poruni Palu
AL polypores	88	Old-growth	Dry boreal	14	16	-1.83333	Poruni Palu
AL polypores	89	Old-growth	Eutrophic	11	37	-0.4	Nigula Salu
AL polypores	90	Mature	Eutrophic	21	26	-5.625	Nigula Salu
AL polypores	91	Retention cut	Eutrophic	41	29	4.14286	Nigula Salu
AL polypores	92	Clearcut	Eutrophic	31	23	0	Nigula Salu
AL polypores	93	Mature	Mesotrophic	22	24	-0.875	Järvselja Laane
AL polypores	94	Mature	Dry boreal	24	12	-2.28571	Aegviidu Palu
AL polypores	95	Old-growth	Eutrophic	11	45	7.6	Järvselja Salu
AL polypores	96	Mature	Eutrophic	21	45	13.375	Järvselja Salu
AL polypores	97	Old-growth	Swamp	13	39	3.875	Järvselja Lodu
AL polypores	98	Mature	Swamp	23	33	4.875	Järvselja Lodu
AL polypores	99	Old-growth	Eutrophic	11			Rihtemetsa Salu
AL polypores	100	Old-growth	Eutrophic	11			Rihtemetsa Salu
AL polypores	101	Old-growth	Eutrophic	11	43	5.6	Järvselja Salu
AL polypores	102	Old-growth	Swamp	13	39	3.875	Järvselja Lodu
AL polypores	103	Mature	Eutrophic	21	40	8.375	Järvselja Salu
AL polypores	104	Mature	Swamp	23	34	5.875	Järvselja Lodu
AL polypores	105	Mature	Mesotrophic	22	27	2.125	Järvselja Laane
AL polypores	106	Old-growth	Mesotrophic	12	41	5.42857	Järvselja Laane
AL polypores	107	Mature	Drained peatland	25	22	0.0666667	V1vH
AL polypores	108	Mature	Drained peatland	25	17	-4.93333	V2r0
AL polypores	109	Mature	Drained peatland	25	24	2.06667	V1rH
AL polypores	110	Mature	Drained peatland	25	28	6.06667	V3vH
AL polypores	111	Mature	Drained peatland	25	21	-0.933333	V3rH
AL polypores	112	Mature	Drained peatland	25	22	0.0666667	R1r0
AL polypores	113	Mature	Drained peatland	25	20	-1.93333	R1v0
AL polypores	114	Mature	Drained peatland	25	21	-0.933333	V4r0
AL polypores	115	Mature	Drained peatland	25	27	5.06667	R2rH
AL polypores	116	Mature	Drained peatland	25	22	0.0666667	R2vH
AL polypores	117	Mature	Drained peatland	25	21	-0.933333	V2v0
AL polypores	118	Mature	Drained peatland	25	25	3.06667	V2vH
AL polypores	119	Mature	Drained peatland	25	18	-3.93333	V4v0
AL polypores	120	Mature	Drained peatland	25	16	-5.93333	R5vh
AL polypores	121	Mature	Drained peatland	25	25	3.06667	R3r0
AL polypores	122	Old-growth	Eutrophic	11			Rihtemetsa Salu
AL polypores	123	Old-growth	Eutrophic	11	33	-4.4	Järvselja Salu
AL polypores	124	Mature	Swamp	23	32	3.875	Järvselja Lodu
AL polypores	125	Old-growth	Swamp	13	39	3.875	Järvselja Lodu
AL polypores	126	Clearcut	Mesotrophic	32	23	0.714286	Järvselja Laane
AL polypores	127	Retention cut	Eutrophic	41	20	-4.85714	Järvselja Salu
AL polypores	128	Old-growth	Eutrophic	11	39	1.6	Rihtemetsa Salu
AL polypores	129	Clearcut	Swamp	33	9	-10.8571	Järvselja Lodu
AL polypores	130	Clearcut	Swamp	33	16	-3.85714	Laeva Lodu
KR polypores	1	Mature	Fertile (Estonia)	12	32	-1.18182	Järvselja salu küps
KR polypores	2	Mature	Fertile (Estonia)	12	32	-1.18182	Järvselja lodu küps
KR polypores	3	Mature	Fertile (Estonia)	12	26	-7.18182	Järvselja laane küps
KR polypores	4	Oldgrowth	Fertile (Estonia)	11	33	-7	Järvselja laane põlis
KR polypores	5	Oldgrowth	Fertile (Estonia)	11	37	-3	Järvselja salu põlis
KR polypores	6	Mature	Poor (Estonia)	22	17	-4.73333	V1v0
KR polypores	7	Mature	Poor (Estonia)	22	18	-3.73333	V2rH
KR polypores	8	Mature	Poor (Estonia)	22	23	1.26667	V1r0
KR polypores	9	Mature	Poor (Estonia)	22	19	-2.73333	V3v0
KR polypores	10	Mature	Poor (Estonia)	22	20	-1.73333	V3r0
KR polypores	11	Mature	Poor (Estonia)	22	23	1.26667	R1rH
KR polypores	12	Mature	Poor (Estonia)	22	28	6.26667	V4rH
KR polypores	13	Mature	Poor (Estonia)	22	20	-1.73333	R1vH
KR polypores	14	Mature	Poor (Estonia)	22	24	2.26667	V2vL
KR polypores	15	Mature	Poor (Estonia)	22	23	1.26667	R2r0
KR polypores	16	Mature	Poor (Estonia)	22	22	0.266667	R2v0
KR polypores	17	Mature	Poor (Estonia)	22	22	0.266667	V4vH
KR polypores	18	Mature	Poor (Estonia)	22	20	-1.73333	R5v0
KR polypores	19	Mature	Poor (Estonia)	22	20	-1.73333	R3rH
KR polypores	20	Disturbed	Tropical	43	24	5	Guiana IKM1
KR polypores	21	Disturbed	Tropical	43	21	2	Guiana CCM1
KR polypores	22	Oldgrowth	Tropical	41	23	-1.92857	Guiana CCP1
KR polypores	23	Oldgrowth	Tropical	41	29	4.07143	Guiana IKP1
KR polypores	24	Disturbed	Tropical	43	12	-7	Guiana CCKK
KR polypores	25	Oldgrowth	Tropical	41	27	2.07143	Guiana CCP2
KR polypores	26	Oldgrowth	Tropical	41	24	-0.928571	Guiana CCP3
KR polypores	27	Oldgrowth	Tropical	41	21	-3.92857	Guiana PVR1
KR polypores	28	Oldgrowth	Tropical	41	23	-1.92857	Guiana PVR2
KR polypores	29	Oldgrowth	Fertile (Estonia)	11	32	-8	Villevere
KR polypores	30	Oldgrowth	Fertile (Estonia)	11	41	1	Rampe
KR polypores	31	Mature	Fertile (Estonia)	12	39	5.81818	Pupli
KR polypores	32	Oldgrowth	Poor (Estonia)	21	34	1	Väänikvere
KR polypores	33	Oldgrowth	Poor (Estonia)	21	35	2	Taganurga
KR polypores	34	Oldgrowth	Fertile (Estonia)	11	34	-6	Luutsniku
KR polypores	35	Oldgrowth	Fertile (Estonia)	11	44	4	Sarapuu
KR polypores	36	Mature	Fertile (Estonia)	12	30	-3.18182	Vasalemma
KR polypores	37	Mature	Fertile (Estonia)	12	33	-0.181818	Kohatu
KR polypores	38	Oldgrowth	Fertile (Estonia)	11	37	-3	Kohtru
KR polypores	39	Oldgrowth	Fertile (Estonia)	11	47	7	Siniküla
KR polypores	40	Mature	Fertile (Estonia)	12	35	1.81818	Pikknurme
KR polypores	41	Mature	Drained peatland	22	27	5.26667	Ainja
KR polypores	42	Oldgrowth	Fertile (Estonia)	11	38	-2	Urissaare
KR polypores	43	Oldgrowth	Fertile (Estonia)	11	42	2	Mustla
KR polypores	44	Mature	Fertile (Estonia)	12	36	2.81818	Tänassilma
KR polypores	45	Oldgrowth	Poor (Estonia)	21	30	-3	Kaanjärve
KR polypores	46	Oldgrowth	Fertile (Estonia)	11	38	-2	Oti
KR polypores	47	Oldgrowth	Fertile (Estonia)	11	47	7	Paasvere
KR polypores	48	Oldgrowth	Fertile (Estonia)	11	45	5	Luusika
KR polypores	49	Oldgrowth	Tropical	41	25	0.0714286	Paragominas 1-1
KR polypores	50	Oldgrowth	Tropical	41	27	2.07143	Paragominas 2-1
KR polypores	51	Oldgrowth	Tropical	41	23	-1.92857	Paragominas 3-1
KR polypores	52	Oldgrowth	Tropical	41	25	0.0714286	Paragominas 4-1
KR polypores	53	Oldgrowth	Tropical	41	27	2.07143	Paragominas 2-2
KR polypores	54	Oldgrowth	Tropical	41	24	-0.928571	Paragominas 3-2
KR polypores	55	Oldgrowth	Tropical	41	29	4.07143	Paragominas 4-2
KR polypores	56	Oldgrowth	Tropical	41	22	-2.92857	Paragominas 1-2
KR polypores	57	Mature	Fertile (Estonia)	12	37	3.81818	Järvselja salu küps
KR polypores	58	Oldgrowth	Fertile (Estonia)	11	51	11	Järvselja salu põlis
KR polypores	59	Mature	Fertile (Estonia)	12	31	-2.18182	Järvselja laane küps
KR polypores	60	Oldgrowth	Fertile (Estonia)	11	37	-3	Rihtemetsa N
KR polypores	61	Disturbed	Fertile (Estonia)	13	14	-6.35714	Järvselja salu lage
KR polypores	62	Oldgrowth	Fertile (Estonia)	11	37	-3	Järvselja laane põlis
KR polypores	63	Disturbed	Fertile (Estonia)	13	28	7.64286	Järvselja laane säilik
KR polypores	64	Disturbed	Poor (Estonia)	23	30	10.1667	R5 koprasoo
KR polypores	65	Disturbed	Fertile (Estonia)	13	24	3.64286	Järvselja lodu säilik
KR polypores	66	Disturbed	Fertile (Estonia)	13	9	-11.3571	Laeva salu lage
KR polypores	67	Disturbed	Fertile (Estonia)	13	20	-0.357143	Laeva salu säilik
KR polypores	68	Disturbed	Fertile (Estonia)	13	28	7.64286	Laeva lodu säilik
KR polypores	69	Disturbed	Fertile (Estonia)	13	13	-7.35714	Vara laane lage
KR polypores	70	Disturbed	Fertile (Estonia)	13	31	10.6429	Vara laane säilik
KR polypores	71	Disturbed	Fertile (Estonia)	13	30	9.64286	Alatskivi laane lage
KR polypores	72	Disturbed	Tropical	43			NR1
KR polypores	73	Disturbed	Tropical	43			PL1
KR polypores	74	Disturbed	Tropical	43			NR0
KR polypores	75	Disturbed	Tropical	43			PLT
KR polypores	76	Disturbed	Tropical	43			PLC
KR polypores	77	Disturbed	Tropical	43			PL0
KR polypores	78	Oldgrowth	Tropical	41			43135
KR polypores	79	Oldgrowth	Tropical	41			43101
KR polypores	80	Disturbed	Fertile (Estonia)	12	34	0.818182	Järvselja salu kesk 1
KR polypores	81	Oldgrowth	Alvar	31	23	-2.33333	Vardi loo põlis
KR polypores	82	Mature	Alvar	32	27	4	Vardi loo küps
KR polypores	83	Disturbed	Alvar	33	24	4.5	Vardi loo kesk
KR polypores	84	Oldgrowth	Alvar	31	27	1.66667	Kohatu loo põlis
KR polypores	85	Mature	Alvar	32	25	2	Kohatu loo küps
KR polypores	86	Disturbed	Alvar	33	17	-2.5	Kohatu loo kesk
KR polypores	87	Oldgrowth	Alvar	31	25	-0.333333	Tõrasoo loo põlis
KR polypores	88	Oldgrowth	Alvar	31	26	0.666667	Vahtrepa loo põlis
KR polypores	89	Disturbed	Alvar	33	17	-2.5	Vahtrepa loo kesk
KR polypores	90	Oldgrowth	Alvar	31	26	0.666667	Kaleste loo põlis
KR polypores	91	Disturbed	Alvar	33	15	-4.5	Kaleste loo kesk
KR polypores	92	Mature	Alvar	32	22	-1	Kaleste loo küps
KR polypores	93	Mature	Alvar	32	27	4	Mägipe loo küps
KR polypores	94	Oldgrowth	Alvar	31	25	-0.333333	Mägipe loo põlis
KR polypores	95	Disturbed	Alvar	33	21	1.5	Mägipe loo kesk
KR polypores	96	Mature	Alvar	32	18	-5	Vahtrepa loo küps
KR polypores	97	Disturbed	Fertile (Estonia)	13	17	-3.35714	Laeva salu kesk
KR polypores	98	Disturbed	Poor (Estonia)	23	21	1.16667	Alatskivi palu kesk
KR polypores	99	Disturbed	Fertile (Estonia)	13	21	0.642857	Järvselja salu kesk
KR polypores	100	Disturbed	Poor (Estonia)	23	21	1.16667	Karula palu kesk
KR polypores	101	Mature	Alvar	32	19	-4	Tõrasoo loo küps
KR polypores	102	Disturbed	Alvar	33	23	3.5	Tõrasoo loo kesk
KR polypores	103	Disturbed	Fertile (Estonia)	13	19	-1.35714	Nigula salu kesk
KR polypores	104	Disturbed	Poor (Estonia)	23	21	1.16667	Soomaa palu kesk
KR polypores	105	Disturbed	Fertile (Estonia)	13	14	-6.35714	Haanja salu kesk
KR polypores	106	Disturbed	Poor (Estonia)	23	14	-5.83333	Aegviidu palu kesk
KR polypores	107	Disturbed	Poor (Estonia)	23	12	-7.83333	Poruni palu kesk
KR polypores	108	Disturbed	Fertile (Estonia)	13	17	-3.35714	Poruni salu VR kesk
PL lichens	1	Old-growth	Eutrophic	13	92	3.125	laeva salu põlis
PL lichens	2	Mature	Dry boreal	21	49	-19.85	alatskivi palu küps
PL lichens	3	Retention cut	Dry boreal	31	46	-11.9333	alatskivi palu säil
PL lichens	4	Mature	Mesotrophic	22	56	-8.16667	alatskivi laane küps
PL lichens	5	Retention cut	Eutrophic	33	67	-4.16667	laeva salu säil
PL lichens	6	Mature	Eutrophic	23	81	3.5	järvselja salu küps
PL lichens	7	Retention cut	Eutrophic	33	70	-1.16667	järvselja salu säil
PL lichens	8	Retention cut	Mesotrophic	32	60	-9.66667	järvselja laane säil
PL lichens	9	Mature	Mesotrophic	22	56	-8.16667	järvselja laane küps
PL lichens	10	Clearcut	Mesotrophic	42	51	-10.8333	järvselja laane lage
PL lichens	11	Mature	Eutrophic	23	81	3.5	virumaa salu küps
PL lichens	12	Mature	Mesotrophic	22	62	-2.16667	Vara laane küps
PL lichens	13	Retention cut	Mesotrophic	32	77	7.33333	alatskivi laane säil
PL lichens	14	Old-growth	Mesotrophic	12	80	-10.6667	alatskivi laane põlis
PL lichens	15	Old-growth	Dry boreal	11	88	4.55556	alatskivi palu põlis
PL lichens	16	Clearcut	Mesotrophic	42	51	-10.8333	alatskivi laane lage
PL lichens	17	Retention cut	Swamp	34	62	0.4	alatskivi lodu säil
PL lichens	18	Mature	Swamp	24	80	6.8	järvselja lodu küps
PL lichens	19	Clearcut	Eutrophic	43	39	-12.3333	järvselja salu lage
PL lichens	20	Clearcut	Mesotrophic	42	44	-17.8333	Vara laane lage
PL lichens	21	Old-growth	Swamp	14	72	-14.6	alatskivi lodu põlis
PL lichens	22	Clearcut	Swamp	44	69	5.2	alatskivi lodu lage
PL lichens	23	Retention cut	Swamp	34	65	3.4	laeva lodu säil
PL lichens	24	Retention cut	Swamp	34	51	-10.6	järvselja lodu säil
PL lichens	25	Old-growth	Mesotrophic	12	88	-2.66667	järvselja laane põlis
PL lichens	26	Mature	Eutrophic	23	74	-3.5	laeva salu küps
PL lichens	27	Clearcut	Dry boreal	41	66	0	soomaa palu lage
PL lichens	28	Retention cut	Dry boreal	31	57	-0.933333	soomaa palu säil
PL lichens	29	Old-growth	Swamp	14	94	7.4	järvselja lodu põlis
PL lichens	30	Old-growth	Eutrophic	13	82	-6.875	järvselja salu põlis
PL lichens	31	Old-growth	Dry boreal	11	76	-7.44444	poruni palu põlis
PL lichens	32	Clearcut	Swamp	44	74	10.2	laeva lodu lage
PL lichens	33	Retention cut	Dry boreal	31	57	-0.933333	poruni palu säil
PL lichens	34	Retention cut	Mesotrophic	32	71	1.33333	Vara laane säil
PL lichens	35	Clearcut	Eutrophic	43	35	-16.3333	laeva salu lage
PL lichens	36	Old-growth	Mesotrophic	12	88	-2.66667	Vara laane põlis
PL lichens	37	Mature	Dry boreal	21	61	-7.85	karula palu küps
PL lichens	38	Retention cut	Mesotrophic	32	46	-23.6667	virumaa laane säil
PL lichens	39	Retention cut	Eutrophic	33	53	-18.1667	virumaa salu säil
PL lichens	40	Old-growth	Eutrophic	13	86	-2.875	virumaa salu põlis
PL lichens	41	Old-growth	Swamp	14	90	3.4	laeva lodu põlis
PL lichens	42	Clearcut	Swamp	44	54	-9.8	järvselja lodu lage
PL lichens	43	Mature	Swamp	24	89	15.8	laeva lodu küps
PL lichens	44	Mature	Swamp	24	60	-13.2	alatskivi lodu küps
PL lichens	45	Mature	Dry boreal	21	73	4.15	agusalu palu küps
PL lichens	46	Clearcut	Dry boreal	41	70	4	agusalu palu lage
PL lichens	47	Retention cut	Dry boreal	31	59	1.06667	agusalu palu säil
PL lichens	48	Old-growth	Dry boreal	11	69	-14.4444	agusalu palu põlis
PL lichens	49	Mature	Eutrophic	23	67	-10.5	poruni salu küps
PL lichens	50	Retention cut	Eutrophic	33	82	10.8333	poruni salu säil
PL lichens	51	Old-growth	Eutrophic	13	80	-8.875	poruni salu põlis
PL lichens	52	Clearcut	Eutrophic	43	54	2.66667	virumaa salu lage
PL lichens	53	Retention cut	Dry boreal	31	62	4.06667	karula palu säil
PL lichens	54	Clearcut	Dry boreal	41	55	-11	karula palu lage
PL lichens	55	Mature	Dry boreal	21	61	-7.85	soomaa palu küps
PL lichens	56	Old-growth	Dry boreal	11	80	-3.44444	soomaa palu põlis
PL lichens	57	Old-growth	Swamp	14	82	-4.6	soomaa lodu põlis
PL lichens	58	Mature	Swamp	24	63	-10.2	soomaa lodu küps
PL lichens	59	Old-growth	Dry boreal	11	80	-3.44444	aegviidu palu põlis
PL lichens	60	Retention cut	Dry boreal	31	73	15.0667	aegviidu palu säil
PL lichens	61	Mature	Dry boreal	21	66	-2.85	aegviidu palu küps
PL lichens	62	Retention cut	Eutrophic	33	62	-9.16667	haanja salu säil
PL lichens	63	Clearcut	Eutrophic	43	71	19.6667	poruni salu lage
PL lichens	64	Mature	Eutrophic	23	79	1.5	haanja salu küps
PL lichens	65	Clearcut	Swamp	44	67	3.2	aegviidu lodu lage
PL lichens	66	Retention cut	Swamp	34	60	-1.6	aegviidu lodu säil
PL lichens	67	Mature	Swamp	24	74	0.8	aegviidu lodu küps
PL lichens	68	Retention cut	Swamp	34	70	8.4	soomaa lodu säil
PL lichens	69	Old-growth	Eutrophic	13	88	-0.875	haanja salu põlis
PL lichens	70	Clearcut	Eutrophic	43	55	3.66667	haanja salu lage
PL lichens	71	Clearcut	Dry boreal	41	65	-1	alatskivi palu lage
PL lichens	72	Clearcut	Dry boreal	41	85	19	poruni palu lage
PL lichens	73	Mature	Dry boreal	21	76	7.15	poruni palu küps
PL lichens	74	Retention cut	Mesotrophic	32	85	15.3333	agusalu laane säil
PL lichens	75	Mature	Mesotrophic	22	77	12.8333	agusalu laane küps
PL lichens	76	Old-growth	Dry boreal	11	80	-3.44444	karula palu põlis
PL lichens	77	Old-growth	Mesotrophic	12	84	-6.66667	kanaküla laane põlis
PL lichens	78	Mature	Mesotrophic	22	57	-7.16667	kanaküla laane küps
PL lichens	79	Clearcut	Mesotrophic	42	70	8.16667	kanaküla laane lage
PL lichens	80	Retention cut	Mesotrophic	32	79	9.33333	kanaküla laane säil
PL lichens	81	Old-growth	Mesotrophic	12	85	-5.66667	agusalu laane põlis
PL lichens	82	Old-growth	Swamp	14	95	8.4	aegviidu lodu põlis
PL lichens	83	Old-growth	Eutrophic	13	91	2.125	nigula salu põlis
PL lichens	84	Mature	Eutrophic	23	83	5.5	nigula salu küps
PL lichens	85	Retention cut	Eutrophic	33	93	21.8333	nigula salu säil
PL lichens	86	Clearcut	Eutrophic	43	54	2.66667	nigula salu lage
PL lichens	87	Clearcut	Mesotrophic	42	81	19.1667	agusalu laane lage
PL lichens	88	Clearcut	Mesotrophic	42	74	12.1667	virumaa laane lage
PL lichens	89	Mature	Mesotrophic	22	77	12.8333	virumaa laane küps
PL lichens	90	Old-growth	Mesotrophic	12	119	28.3333	virumaa laane põlis
PL lichens	91	Clearcut	Swamp	44	55	-8.8	soomaa lodu lage
PL lichens	92	Clearcut	Dry boreal	41	55	-11	aegviidu palu lage
PL lichens	93	Mature	Drained peatland	25	77	2.16667	Tähtvere kõdu küps
PL lichens	94	Old-growth	Drained peatland	15	63	-8.33333	Tähtvere kõdu põlis
PL lichens	95	Old-growth	Drained peatland	15	64	-7.33333	Kurtna kõdu põlis
PL lichens	96	Mature	Drained peatland	25	70	-4.83333	Kurtna kõdu küps
PL lichens	97	Old-growth	Drained peatland	15	65	-6.33333	Kohtla kõdu põlis
PL lichens	98	Mature	Drained peatland	25	63	-11.8333	Kohtla kõdu küps
PL lichens	99	Mature	Drained peatland	25	94	19.1667	nigula kõdu küps
PL lichens	100	Old-growth	Drained peatland	15	89	17.6667	nigula kõdu põlis
PL lichens	101	Old-growth	Drained peatland	15	74	2.66667	Aidu kõdu põlis
PL lichens	102	Mature	Drained peatland	25	73	-1.83333	Aidu kõdu küps
PL lichens	103	Old-growth	Drained peatland	15	73	1.66667	aegviidu kõdu põlis
PL lichens	104	Mature	Drained peatland	25	72	-2.83333	aegviidu kõdu küps
PL lichens	105	Clearcut	Drained peatland	45	49	-2.33333	Kohtla kõdu lage
PL lichens	106	Retention cut	Drained peatland	35	87	21	Kurtna kõdu säil
PL lichens	107	Clearcut	Drained peatland	45	66	14.6667	Kurtna kõdu lage
PL lichens	108	recent burnt forest	palu põl	21	72	3.15	RBF 31 (Suomu) palu põl recent burnt forest
PL lichens	109	recent burnt forest	palu põl	21	70	1.15	RBF 30 (Lahnasuo) palu põl recent burnt forest
PL lichens	110	recent burnt cut	palu põl	31	59	1.06667	RBC 11 palu põl recent burnt cut
PL lichens	111	old burnt	palu põl	21	63	-5.85	OB 3 (Kitsi) palu põl old burnt
PL lichens	112	Old-growth	Dry boreal	11	93	9.55556	Neitijoki OG palu old growth
PL lichens	113	recent burnt cut	palu põl	31	53	-4.93333	RBC 5 (Neitijoki) palu põl recent burnt cut
PL lichens	114	old burnt	palu põl	21	70	1.15	OB 2 (Surkansuo) palu põl old burnt
PL lichens	115	recent burnt cut	palu põl	31	64	6.06667	RBC 12 (Jeremivaara) palu põl recent burnt cut
PL lichens	116	Old-growth	Dry boreal	11	89	5.55556	Hietavaara OG palu old growth
PL lichens	117	recent burnt forest	palu põl	21	94	25.15	RBF 32 (Lahnasuo) palu põl recent burnt forest
PL lichens	118	old burnt	palu põl	21	79	10.15	OB 1(Lahnasuo) palu põl old burnt
PL lichens	119	retention cut	Dry boreal	31	65	7.06667	Hietavaara Cut palu retention cut
PL lichens	120	Mature	Dry boreal	21	85	16.15	Hietavaara MM palu mature
PL lichens	121	Old-growth	Dry boreal	11	96	12.5556	Ukanosärka OG palu old growth
PL lichens	122	Mature	Dry boreal	21	88	19.15	Neitijoki MM palu mature
PL lichens	123	retention cut	Dry boreal	31	74	16.0667	Neitijoki Cut palu retention cut
PL lichens	124	Mature	Dry boreal	21	78	9.15	Ukanosärkä MM palu mature
PL lichens	125	retention cut	Dry boreal	31	94	36.0667	Ukanosärka Cut palu retention cut
PL lichens	126	Clearcut	Drained peatland	45	53	1.66667	Aidu kõdu lage
PL lichens	127	Retention cut	Drained peatland	35	70	4	Aidu kõdu säil
PL lichens	128	Retention cut	Drained peatland	35	59	-7	Tähtvere kõdu säil
PL lichens	129	Clearcut	Drained peatland	45	32	-19.3333	Tähtvere kõdu lage
PL lichens	130	Retention cut	Drained peatland	35	56	-10	Kohtla kõdu säil
PL lichens	131	Clearcut	Drained peatland	45	47	-4.33333	nigula kõdu lage
PL lichens	132	Retention cut	Drained peatland	35	68	2	nigula kõdu säil
PL lichens	133	Clearcut	Drained peatland	45	61	9.66667	aegviidu kõdu lage
PL lichens	134	Retention cut	Drained peatland	35	56	-10	aegviidu kõdu säil
PL lichens	135	Old-growth	Dry boreal	16	71	3.75	Labanoras OG palu old growth
PL lichens	136	retention cut	Dry boreal	36			Labanoras Cut palu retention cut
PL lichens	137	Mature	Dry boreal	26	58	1.75	Ignalina MM palu mature
PL lichens	138	retention cut	Dry boreal	36			Ignalina Cut palu retention cut
PL lichens	139	Mature	Dry boreal	26	59	2.75	Labanoras MM palu mature
PL lichens	140	Old-growth	Dry boreal	16	62	-5.25	Ignalina OG palu old growth
PL lichens	141	Old-growth	Dry boreal	16	67	-0.25	Cepkeliai OG palu old growth
PL lichens	142	Mature	Dry boreal	26	59	2.75	Cepkeliai MM palu mature
PL lichens	143	retention cut	Dry boreal	36			Cepkeliai Cut palu retention cut
PL lichens	144	Old-growth	Dry boreal	16	69	1.75	Latezeris OG palu old growth
PL lichens	145	Mature	Dry boreal	26	49	-7.25	Latezeris MM palu mature
PL lichens	146	retention cut	Dry boreal	36			Latezeris Cut palu retention cut
PL lichens	147	Old-growth		13	82	-6.875	Rihtemetsa salu 1-4 h
PL lichens	148	recent burnt forest	palu põl	21	46	-22.85	RBF Agusalu 3 palu põl recent burnt forest
PL lichens	149	recent burnt cut	palu põl	31	30	-27.9333	RBC Agusalu 3 (Kurtna) palu põl recent burnt cut
PL lichens	150	recent burnt forest	palu põl	21	54	-14.85	RBF Agusalu 1 palu põl recent burnt forest
PL lichens	151	recent burnt cut	palu põl	31	39	-18.9333	RBC Agusalu 1 palu põl recent burnt cut
PL lichens	152	recent burnt forest	palu põl	21	50	-18.85	RBF Mähuste 2 palu põl recent burnt forest
PL lichens	153	recent burnt cut	palu põl	31	37	-20.9333	RBC Mähuste 2 palu põl recent burnt cut
PL lichens	154	Old-growth		13	110	21.125	Rihtemetsa haavik 1-4 h
PL lichens	155	old burnt	palu põl	21	67	-1.85	OB Vihterpalu palu põl old burnt
PL lichens	156	old burnt	palu põl	21	75	6.15	OB Lahemaa (Haili) palu põl old burnt
PL bryophytes	2	Old-growth		14	79	4.8	järvselja lodu ürgmets
PL bryophytes	4	Mature		22	46	-18.3333	järvselja laane küps majandusmets
PL bryophytes	5	Mature		24	43	-15.8	järvselja lodu küps majandusmets
PL bryophytes	9	Retention cut		44	42	-16.4	laeva lodu säilikpuudega raiesmik
PL bryophytes	10	Mature		24	60	1.2	alatskivi lodu küps majandusmets
PL bryophytes	11			34	66	16	alatskivi lodu lage raiesmik
PL bryophytes	12	Old-growth		14	79	4.8	alatskivi lodu ürgmets
PL bryophytes	17	Retention cut		44	52	-6.4	järvselja lodu säilikpuudega raiesmik
PL bryophytes	21	Mature		21	33	-1.2	alatskivi palu küps majandusmets
PL bryophytes	27	Retention cut		44	77	18.6	alatskivi lodu säilikpuudega raiesmik
PL bryophytes	30	Old-growth		14	69	-5.2	laeva lodu ürgmets
PL bryophytes	31			32	58	1.42109e-14	vara laane lage raiesmik
PL bryophytes	32			34	50	7.10543e-15	laeva lodu lage raiesmik
PL bryophytes	36	Mature		24	50	-8.8	laeva lodu küps majandusmets
PL bryophytes	37			34	40	-10	järvselja lodu lage raiesmik
PL bryophytes	45	Retention cut		44	72	13.6	soomaa lodu säilikpuudega raiesmik
PL bryophytes	46	Mature		22	73	8.66667	kanaküla laane küps majandusmets
PL bryophytes	52	Mature		21	27	-7.2	karula palu küps majandusmets
PL bryophytes	54	Mature		24	70	11.2	aegviidu lodu küps majandusmets
PL bryophytes	55	Retention cut		44	49	-9.4	aegviidu lodu säilikpuudega raiesmik
PL bryophytes	56	Old-growth		14	69	-5.2	aegviidu lodu ürgmets
PL bryophytes	57			34	34	-16	aegviidu lodu lage raiesmik
PL bryophytes	61	Mature		21	38	3.8	soomaa palu küps majandusmets
PL bryophytes	63	Old-growth		14	75	0.8	soomaa lodu ürgmets
PL bryophytes	64	Mature		24	71	12.2	soomaa lodu küps majandusmets
PL bryophytes	66	Mature		21	39	4.8	aegviidu palu küps majandusmets
PL bryophytes	69	Mature		22	60	-4.33333	virumaa laane küps majandusmets
PL bryophytes	75			34	60	10	soomaa lodu lage raiesmik
PL bryophytes	81	Mature		21	34	-0.2	agusalu palu küps majandusmets
PL bryophytes	91	Mature		22	78	13.6667	agusalu laane küps majandusmets
PL bryophytes	93	Mature		25	63	1.625	Tähtvere kõdusoo küps majandusmets
PL bryophytes	94	Retention cut		45	61	4.5	Nigula kõdusoo säilikpuudega raiesmik
PL bryophytes	95	Mature		25	63	1.625	Nigula kõdusoo küps majandusmets
PL bryophytes	96			35	64	14.5	Nigula kõdusoo lage raiesmik
PL bryophytes	97	Old-growth		15	86	20.8889	Nigula kõdusoo ürgmets
PL bryophytes	98	Retention cut		45	61	4.5	Tähtvere kõdusoo säilikpuudega raiesmik
PL bryophytes	99			35	60	10.5	Tähtvere kõdusoo lage raiesmik
PL bryophytes	100	Retention cut		45	49	-7.5	Kurtna kõdusoo säilikpuudega raiesmik
PL bryophytes	101	Old-growth		15	56	-9.11111	Kurtna kõdusoo ürgmets
PL bryophytes	102	Mature		25	68	6.625	Kurtna kõdusoo küps majandusmets
PL bryophytes	103			35	57	7.5	Kurtna kõdusoo lage raiesmik
PL bryophytes	104	Old-growth		15	51	-14.1111	Kohtla kõdusoo ürgmets
PL bryophytes	105	Mature		25	55	-6.375	Aidu kõdusoo küps majandusmets
PL bryophytes	106	Retention cut		45	64	7.5	Aidu kõdusoo säilikpuudega raiesmik
PL bryophytes	107	Old-growth		15	77	11.8889	Aidu kõdusoo ürgmets
PL bryophytes	108			35	45	-4.5	aegviidu kõdusoo lage raiesmik
PL bryophytes	109	Mature		25	60	-1.375	aegviidu kõdusoo küps majandusmets
PL bryophytes	110	Old-growth		15	59	-6.11111	aegviidu kõdusoo ürgmets
PL bryophytes	111	Retention cut		45	55	-1.5	aegviidu kõdusoo säilikpuudega raiesmik
PL bryophytes	112	Retention cut		45	49	-7.5	Kohtla kõdusoo säilikpuudega raiesmik
PL bryophytes	113	Mature		25	58	-3.375	Kohtla kõdusoo küps majandusmets
PL bryophytes	114			35	36	-13.5	Kohtla kõdusoo lage raiesmik
PL bryophytes	115			35	35	-14.5	Aidu kõdusoo lage raiesmik
PL bryophytes	116	Old-growth		15	66	0.888889	Tähtvere kõdusoo ürgmets
PL bryophytes	117	Old-growth		13	67	-2	Siniküla ND 95-105
PL bryophytes	118	Old-growth		13	78	9	Urissaare AN väh 130
PL bryophytes	119	Old-growth		13	79	10	Mustla ND 110-125
PL bryophytes	120	Mature		25	48	-13.375	Ainja KS 95-105
PL bryophytes	121	Mature		22	66	1.66667	Vasalemma JM kuni 85
PL bryophytes	122	Mature		23	60	1	Kohatu AN kuni 85
PL bryophytes	123	Mature		22	63	-1.33333	Pupli JM 95-105
PL bryophytes	124	Old-growth		12	65	-0.666667	Luutsniku JM väh 130
PL bryophytes	125	Old-growth		12	57	-8.66667	Rampe JM 110-125
PL bryophytes	126	Old-growth		13	73	4	Sarapuu ND väh 130
PL bryophytes	127	Mature		23	58	-1	Pikknurme ND kuni 85
PL bryophytes	128	Mature		25	76	14.625	Tännassilma KS kuni 85
PL bryophytes	129	Old-growth		15	63	-2.11111	Väänikvere KS väh 130
PL bryophytes	130	Old-growth		15	61	-4.11111	Taganurga KS 110-125
PL bryophytes	131	Old-growth		15	67	1.88889	Kaanjärve KS väh 130
PL bryophytes	132	Old-growth		13	66	-3	Luusika ND 110-125
PL bryophytes	133	Old-growth		13	69	1.42109e-14	Paasvere AN väh 130
PL bryophytes	134	Old-growth		12	75	9.33333	Oti JM 110-125
PL bryophytes	135	Old-growth		13	60	-9	Kohtru AN 95-105
PL bryophytes	136	Old-growth		13	60	-9	Villevere AN 110-125

## Sheet: Fig 4
Data for:
Figure 4. Polypore species accumulation in 2-ha plots in two repeatedly surveyed old-growth forests in East Estonia: along with survey time (A) and in subsequent surveys, 2005–2016 (B).
Fig. 4A						Fig. 4B
Plot	Survey no.	Half-hour	No. of species				Eutrophic plot				Swamp plot
Eutrophic	1	0.5	7			Survey no.	No. of species	S(est)	95%CI lower (eutrophic)	95%CI upper (eutrophic)	No. of species	S(est)	95%CI lower (swamp)	95%CI upper (swamp)
Eutrophic	2	0.5	10			1	41	40.71	34.03	47.4	27	36.6	30.29	42.91
Eutrophic	3	0.5	13			2	41	55.62	48.48	62.75	27	49	42.38	55.62
Eutrophic	4	0.5	10			3	41	64.86	57.67	72.04	27	56.5	49.84	63.16
Eutrophic	5	0.5	9			4	41	71.43	64.26	78.59	27	61.8	55.04	68.56
Eutrophic	6	0.5	10			5	41	76.48	69.3	83.65	27	66	58.96	73.04
Eutrophic	7	0.5	9			6	41	80.57	73.3	87.84
Swamp	1	0.5	5			7	41	84	76.52	91.48
Swamp	2	0.5	12
Swamp	3	0.5	12
Swamp	4	0.5	11
Swamp	5	0.5	12
Eutrophic	1	1	9
Eutrophic	2	1	15
Eutrophic	3	1	16
Eutrophic	4	1	18
Eutrophic	5	1	15
Eutrophic	6	1	15
Eutrophic	7	1	17
Swamp	1	1	12
Swamp	2	1	17
Swamp	3	1	20
Swamp	4	1	18
Swamp	5	1	19
Eutrophic	1	1.5	15
Eutrophic	2	1.5	22
Eutrophic	3	1.5	20
Eutrophic	4	1.5	23
Eutrophic	5	1.5	19
Eutrophic	6	1.5	22
Eutrophic	7	1.5	25
Swamp	1	1.5	15
Swamp	2	1.5	23
Swamp	3	1.5	25
Swamp	4	1.5	21
Swamp	5	1.5	23
Eutrophic	1	2	19
Eutrophic	2	2	26
Eutrophic	3	2	25
Eutrophic	4	2	32
Eutrophic	5	2	24
Eutrophic	6	2	24
Eutrophic	7	2	35
Swamp	1	2	20
Swamp	2	2	24
Swamp	3	2	29
Swamp	4	2	26
Swamp	5	2	27
Eutrophic	1	2.5	26
Eutrophic	2	2.5	31
Eutrophic	3	2.5	29
Eutrophic	4	2.5	36
Eutrophic	5	2.5	25
Eutrophic	6	2.5	28
Eutrophic	7	2.5	40
Swamp	1	2.5	26
Swamp	2	2.5	30
Swamp	3	2.5	32
Swamp	4	2.5	28
Swamp	5	2.5	29
Eutrophic	1	3	28
Eutrophic	2	3	35
Eutrophic	3	3	35
Eutrophic	4	3	42
Eutrophic	5	3	29
Eutrophic	6	3	28
Eutrophic	7	3	44
Swamp	1	3	28
Swamp	2	3	32
Swamp	3	3	34
Swamp	4	3	32
Swamp	5	3	34
Eutrophic	1	3.5	34
Eutrophic	2	3.5	37
Eutrophic	3	3.5	41
Eutrophic	4	3.5	43
Eutrophic	5	3.5	31
Eutrophic	6	3.5	30
Eutrophic	7	3.5	47
Swamp	1	3.5	28
Swamp	2	3.5	33
Swamp	3	3.5	37
Swamp	4	3.5	34
Swamp	5	3.5	39
Eutrophic	1	4	37
Eutrophic	2	4	39
Eutrophic	3	4	45
Eutrophic	4	4	43
Eutrophic	5	4	37
Eutrophic	6	4	33
Eutrophic	7	4	51
Swamp	1	4	30
Swamp	2	4	36
Swamp	3	4	39
Swamp	4	4	39
Swamp	5	4	39
Eutrophic	2	4.5	44
Eutrophic	7	4.5	52
Swamp	2	4.5	37
Swamp	5	4.5	42
Eutrophic	2	5	47
Eutrophic	7	5	53
Swamp	5	5	45

## Sheet: Fig 5
Data for:
Figure 5. Survey-based rarefaction curves for polypore species richness in old (N= 97) and clear-cut (N=46) Estonian forests compared with the known national species pool in the surveyed forest types (inc. 13 species added by these surveys).
Original species no. of individual surveys -- see data for Fig. 3 (polypores)
	All species			Old forests			Clear-cuts and retention cuts
Survey no.	S(est)_all	95%CI lower_all	95%CI upper_all	S(est)_forest	95%CI lower_forest	95%CI upper_forests	S(est)_cut	95%CI lower_cut	95%CI upper_cut
1	25.53	20.6	30.47	27.46	22.09	32.84	21.45	16.67	26.24
2	40.76	34.15	47.37	42.51	35.61	49.42	33.39	27.29	39.49
3	51.66	44.12	59.2	52.97	45.27	60.66	41.85	35.12	48.57
4	60.01	51.91	68.12	60.86	52.7	69.01	48.41	41.36	55.46
5	66.7	58.23	75.17	67.11	58.68	75.54	53.77	46.53	61.01
6	72.22	63.49	80.94	72.24	63.63	80.86	58.3	50.95	65.65
7	76.88	67.98	85.78	76.56	67.84	85.29	62.21	54.81	69.62
8	80.89	71.87	89.91	80.27	71.48	89.06	65.65	58.21	73.08
9	84.39	75.28	93.5	83.5	74.66	92.33	68.7	61.26	76.14
10	87.47	78.3	96.65	86.34	77.49	95.2	71.44	64.01	78.87
11	90.22	81.01	99.44	88.88	80.02	97.74	73.92	66.51	81.34
12	92.69	83.44	101.95	91.15	82.3	100.01	76.18	68.79	83.57
13	94.93	85.65	104.2	93.22	84.38	102.06	78.25	70.89	85.61
14	96.96	87.67	106.24	95.1	86.28	103.91	80.15	72.83	87.48
15	98.81	89.52	108.11	96.82	88.03	105.61	81.91	74.63	89.2
16	100.52	91.23	109.81	98.4	89.64	107.17	83.54	76.3	90.79
17	102.09	92.81	111.38	99.87	91.14	108.6	85.06	77.86	92.27
18	103.55	94.27	112.83	101.24	92.54	109.93	86.48	79.31	93.65
19	104.91	95.64	114.17	102.51	93.85	111.16	87.81	80.68	94.94
20	106.17	96.91	115.42	103.7	95.08	112.31	89.06	81.97	96.15
21	107.35	98.11	116.59	104.81	96.24	113.39	90.23	83.18	97.28
22	108.45	99.23	117.67	105.87	97.33	114.4	91.34	84.32	98.36
23	109.49	100.29	118.69	106.86	98.37	115.35	92.38	85.4	99.37
24	110.47	101.29	119.65	107.8	99.35	116.25	93.38	86.43	100.32
25	111.4	102.24	120.56	108.69	100.28	117.1	94.31	87.4	101.23
26	112.27	103.14	121.41	109.54	101.17	117.9	95.21	88.32	102.09
27	113.1	103.99	122.22	110.35	102.02	118.67	96.06	89.2	102.91
28	113.89	104.8	122.98	111.12	102.84	119.4	96.87	90.04	103.7
29	114.64	105.58	123.71	111.85	103.62	120.09	97.64	90.83	104.44
30	115.36	106.32	124.4	112.56	104.36	120.76	98.38	91.59	105.16
31	116.04	107.02	125.06	113.24	105.08	121.4	99.09	92.32	105.85
32	116.69	107.7	125.69	113.89	105.78	122.01	99.77	93.02	106.52
33	117.32	108.35	126.29	114.52	106.44	122.59	100.45	93.72	107.19
34	117.92	108.98	126.86	115.12	107.09	123.16	101.04	94.31	107.76
35	118.5	109.58	127.41	115.71	107.71	123.7	101.63	94.92	108.35
36	119.05	110.16	127.94	116.27	108.31	124.23	102.21	95.51	108.92
37	119.58	110.71	128.45	116.82	108.9	124.74	102.77	96.06	109.47
38	120.1	111.25	128.94	117.35	109.46	125.23	103.3	96.6	110
39	120.59	111.77	129.41	117.86	110.01	125.71	103.82	97.12	110.52
40	121.07	112.28	129.87	118.36	110.55	126.17	104.32	97.61	111.03
41	121.53	112.76	130.31	118.84	111.06	126.62	104.8	98.09	111.52
42	121.98	113.23	130.73	119.31	111.57	127.05	105.27	98.54	112
43	122.42	113.69	131.14	119.77	112.06	127.48	105.72	98.98	112.46
44	122.84	114.13	131.54	120.21	112.54	127.89	106.16	99.4	112.92
45	123.25	114.57	131.93	120.65	113	128.29	106.59	99.81	113.37
46	123.64	114.98	132.3	121.07	113.46	128.69	107	100.2	113.8
47	124.03	115.39	132.66	121.48	113.9	129.07
48	124.4	115.79	133.02	121.89	114.33	129.44
49	124.77	116.18	133.36	122.28	114.76	129.81
50	125.12	116.55	133.69	122.67	115.17	130.17
51	125.47	116.92	134.02	123.05	115.57	130.52
52	125.8	117.28	134.33	123.42	115.97	130.86
53	126.13	117.63	134.64	123.78	116.36	131.2
54	126.45	117.97	134.94	124.13	116.73	131.53
55	126.77	118.3	135.24	124.48	117.11	131.86
56	127.08	118.63	135.52	124.82	117.47	132.17
57	127.37	118.95	135.8	125.16	117.83	132.49
58	127.67	119.26	136.08	125.48	118.17	132.79
59	127.96	119.57	136.34	125.81	118.52	133.1
60	128.24	119.86	136.61	126.12	118.85	133.39
61	128.51	120.16	136.86	126.43	119.18	133.69
62	128.78	120.45	137.12	126.74	119.51	133.98
63	129.05	120.73	137.36	127.04	119.82	134.26
64	129.3	121	137.6	127.34	120.13	134.54
65	129.56	121.28	137.84	127.63	120.44	134.81
66	129.81	121.54	138.08	127.91	120.74	135.09
67	130.05	121.8	138.3	128.2	121.04	135.35
68	130.29	122.06	138.53	128.47	121.33	135.62
69	130.53	122.31	138.75	128.74	121.61	135.88
70	130.76	122.56	138.97	129.01	121.89	136.14
71	130.99	122.81	139.18	129.28	122.17	136.39
72	131.22	123.05	139.39	129.54	122.44	136.64
73	131.44	123.28	139.6	129.8	122.7	136.89
74	131.66	123.51	139.8	130.05	122.96	137.13
75	131.87	123.74	140	130.3	123.22	137.38
76	132.08	123.97	140.2	130.54	123.47	137.62
77	132.29	124.19	140.39	130.79	123.72	137.85
78	132.5	124.41	140.58	131.02	123.96	138.09
79	132.7	124.62	140.77	131.26	124.2	138.32
80	132.9	124.83	140.96	131.49	124.44	138.55
81	133.09	125.04	141.14	131.72	124.67	138.77
82	133.29	125.25	141.32	131.95	124.9	139
83	133.48	125.45	141.5	132.17	125.12	139.22
84	133.67	125.65	141.68	132.41	125.36	139.45
85	133.85	125.85	141.86	132.61	125.56	139.66
86	134.03	126.04	142.03	132.82	125.77	139.87
87	134.22	126.23	142.2	133.03	125.98	140.08
88	134.39	126.42	142.37	133.24	126.19	140.29
89	134.57	126.61	142.53	133.45	126.39	140.5
90	134.75	126.79	142.7	133.65	126.59	140.71
91	134.92	126.97	142.86	133.85	126.79	140.91
92	135.09	127.15	143.02	134.05	126.98	141.12
93	135.26	127.33	143.18	134.24	127.17	141.32
94	135.43	127.51	143.34	134.44	127.35	141.52
95	135.59	127.68	143.5	134.63	127.54	141.72
96	135.75	127.85	143.65	134.81	127.71	141.91
97	135.91	128.02	143.81	135	127.89	142.11
98	136.07	128.19	143.96
99	136.23	128.35	144.11
100	136.39	128.52	144.26
101	136.54	128.68	144.41
102	136.7	128.84	144.56
103	136.85	128.99	144.7
104	137	129.15	144.85
105	137.15	129.3	144.99
106	137.3	129.46	145.13
107	137.44	129.61	145.28
108	137.59	129.76	145.42
109	137.73	129.9	145.56
110	137.87	130.05	145.69
111	138.01	130.19	145.83
112	138.15	130.34	145.97
113	138.29	130.48	146.1
114	138.43	130.62	146.24
115	138.57	130.76	146.37
116	138.7	130.89	146.51
117	138.83	131.03	146.64
118	138.97	131.16	146.77
119	139.1	131.3	146.9
120	139.23	131.43	147.03
121	139.36	131.56	147.16
122	139.49	131.69	147.29
123	139.62	131.82	147.42
124	139.74	131.94	147.55
125	139.87	132.07	147.67
126	140	132.19	147.8
127	140.12	132.32	147.92
128	140.24	132.44	148.05
129	140.37	132.56	148.17
130	140.5	132.69	148.31
131	140.61	132.8	148.42
132	140.73	132.92	148.54
133	140.85	133.03	148.67
134	140.97	133.15	148.79
135	141.08	133.26	148.91
136	141.2	133.37	149.03
137	141.32	133.49	149.15
138	141.43	133.6	149.27
139	141.55	133.71	149.39
140	141.66	133.82	149.51
141	141.78	133.92	149.63
142	141.89	134.03	149.75
143	142	134.14	149.86

## Sheet: Fig 6
Data for:
Figure 6. Time to detection of the polypore Rigidoporus crocatus in relation to its total number of records.
Plot	Date	Observer	Time to detection	Abundance score	No. of records
27	2005-09-03	A.Lõhmus	15	4	15
103	2005-09-03	A.Lõhmus	105	2	3
30	2005-09-15	A.Lõhmus	225	1	1
21	2005-09-16	A.Lõhmus	25	2	2
20	2005-09-20	A.Lõhmus	165	1	1
22	2005-09-20	A.Lõhmus	75	2	2
13	2005-10-09	A.Lõhmus	105	3	6
36	2005-10-09	A.Lõhmus	135	1	1
38	2005-10-15	A.Lõhmus	15	2	4
40	2005-10-18	A.Lõhmus	165	1	1
25	2005-10-23	A.Lõhmus	165	1	1
39	2005-10-27	A.Lõhmus	15	2	3
68	2006-09-06	A.Lõhmus	45	1	1
47	2006-09-10	A.Lõhmus	75	1	1
89	2006-09-15	A.Lõhmus	105	1	1
6	2006-09-22	A.Lõhmus	15	2	4
74	2006-10-12	A.Lõhmus	15	2	5
103	2007-09-09	A.Lõhmus	105	1	1
94	2007-09-14	A.Lõhmus	15	1	1
89	2007-09-16	A.Lõhmus	45	2	2
27	2007-09-22	A.Lõhmus	75	3	8
74	2007-09-28	A.Lõhmus	75	2	5
59	2007-10-02	A.Lõhmus	15	2	3
21	2009-09-19	A.Lõhmus	225	1	1
103	2010-09-04	A.Lõhmus	75	2	2
22	2010-09-18	A.Lõhmus	225	2	2
27	2010-11-07	A.Lõhmus	75	3	10
500	2011-09-23	A.Lõhmus	75	3	11
21	2012-09-27	A.Lõhmus	135	2	2
22	2012-09-28	A.Lõhmus	110	2	5
103	2012-10-01	A.Lõhmus	188	1	1
27	2012-10-08	K.Runnel	105	3	9
27	2012-10-08	A.Lõhmus	19	4	17
21	2012-10-18	K.Runnel	225	1	1
604	2013-09-09	K.Runnel	15	1	1
500	2013-10-16	A.Lõhmus	48	3	6
720	2014-09-09	K.Runnel	165	1	1
707	2014-09-15	K.Runnel	75	1	1
715	2014-09-20	K.Runnel	135	1	1
708	2014-09-21	K.Runnel	75	2	2
716	2014-09-25	K.Runnel	165	1	1
703	2014-09-28	K.Runnel	15	2	2
714	2014-09-29	K.Runnel	135	1	1
709	2014-09-30	K.Runnel	45	2	2
27	2015-09-20	A.Lõhmus	29	3	6
22	2015-09-22	A.Lõhmus	101	2	2
21	2015-09-22	K.Runnel	135	3	6
501	2015-09-23	A.Lõhmus	60	1	1
500	2015-09-23	K.Runnel	45	2	5
32	2015-10-02	K.Runnel	75	1	1
40	2015-10-06	A.Lõhmus	161	1	1
41	2015-10-07	K.Runnel	105	1	1
822	2016-10-14	K.Runnel	165	1	1

## Sheet: Fig. 7
Data for:
Figure 7. Polypore surveys in nine Neotropical terra firma forest sites in French Guiana over a gradient of human disturbance.
The ordination matrices. See S3 Table for a complete species list.
a) the species matrix
9	SITES
48	SPECIES
	Q	Q	Q	Q	Q	Q	Q	Q	Q	Q	Q	Q	Q	Q	Q	Q	Q	Q	Q	Q	Q	Q	Q	Q	Q	Q	Q	Q	Q	Q	Q	Q	Q	Q	Q	Q	Q	Q	Q	Q	Q	Q	Q	Q	Q	Q	Q	Q
	sp1	sp2	sp3	sp4	sp5	sp6	sp7	sp8	sp9	sp10	sp11	sp12	sp13	sp14	sp15	sp16	sp17	sp18	sp19	sp20	sp21	sp22	sp23	sp24	sp25	sp26	sp27	sp28	sp29	sp30	sp31	sp32	sp33	sp34	sp35	sp36	sp37	sp38	sp39	sp40	sp41	sp42	sp43	sp44	sp45	sp46	sp47	sp48
CCKK	0	0	2	0	0	0	0	0	0	0	0	0	0	3	0	0	0	0	0	0	0	0	0	3	0	0	0	0	0	0	0	0	1	1	0	0	0	0	0	0	0	2	0	0	0	2	1	0
CCM1	0	3	0	0	0	0	0	1	2	0	0	1	1	4	0	0	0	0	0	0	1	0	0	4	0	0	0	0	1	0	0	1	0	0	0	1	0	0	0	2	0	0	0	2	2	3	2	0
CCP1	1	0	0	0	0	0	0	0	0	2	0	1	0	3	0	0	0	1	0	0	0	1	0	3	1	0	1	0	2	2	0	0	2	1	1	0	1	2	0	2	2	0	1	3	0	0	0	0
CCP2	1	0	2	0	0	0	0	0	2	2	0	0	1	3	0	0	0	2	2	1	0	0	2	2	1	2	0	0	0	0	0	1	3	2	1	0	0	2	0	2	3	0	1	3	1	0	0	0
CCP3	0	1	0	0	0	0	1	1	0	2	1	0	0	2	0	1	1	0	0	0	0	0	2	2	0	2	1	1	0	0	0	0	2	2	1	0	0	0	2	3	0	0	0	2	0	3	0	2
IKM1	0	1	0	2	1	1	0	0	2	0	0	0	0	3	1	0	2	0	0	1	0	0	0	3	0	0	0	0	0	0	3	0	1	2	0	0	0	0	0	2	0	0	0	1	0	3	3	0
IKP1	0	0	2	1	0	2	2	2	0	1	2	0	1	3	2	1	0	1	0	0	0	1	0	1	0	0	1	1	1	0	2	0	2	0	0	2	0	0	1	3	0	1	0	3	0	2	0	0
PVR1	0	0	0	0	1	1	0	0	0	0	0	0	0	1	1	0	1	0	0	0	0	0	0	2	0	3	0	1	0	1	0	0	3	1	0	0	0	3	0	3	1	0	0	2	0	2	0	0
PVR2	0	0	0	0	0	0	0	0	2	2	0	1	0	0	0	0	1	0	1	1	1	0	1	1	0	3	0	0	0	1	0	0	1	0	0	0	2	2	0	4	2	2	0	2	0	0	0	2
b) the environmental matrix
9	SITES
1	VARIABLE
	C
Site	Category
CCKK	1
CCM1	2
CCP1	3
CCP2	3
CCP3	3
IKM1	2
IKP1	3
PVR1	2
PVR2	2
