# Supplementary material for: A simple survey protocol for assessing terrestrial biodiversity in a broad range of ecosystems
Source: PLoS One. 2018 Dec 12;13(12):e0208535. doi: 10.1371/journal.pone.0208535 (PMC6291155; doi:10.1371/journal.pone.0208535)
Supplement: S3 Table — (XLSX) [file pone.0208535.s004.xlsx]

## Sheet: GuianaList
S3 Table. List of taxa collected during nine polypore inventories in French Guiana; and numbers of their voucher specimens in TU fungarium.
Taxon		Voucher	Voucher sequenced
Amauroderma sp.	Murrill	TU130176
Ceriporia viridans sl	(Berk. & Broome) Donk	TU130103	*
Ceriporia xylostromatoides	(Berk.) Ryvarden	TU130270	*
Ceriporiopsis mucida	(Pers.) Gilb. & Ryvarden	TU130155	*
Cinereomyces dilutabilis	(Log.-Leite & J.E. Wright) Miettinen	TU130212	*
Cyclomyces tabacinus	(Mont.) Pat.	TU130113	*
Datronia caperata	(Berk.) Ryvarden	TU130188	*
Dichomitus ochraceus (in ed; L Ryvrden)		TU130111	*
Dichomitus sp.	D.A. Reid	TU130175	*
Diplomitoporus hondurensis	(Murrill) Ryvarden	TU130227	*
Earliella scabrosa	(Pers.) Gilb. & Ryvarden	TU130131	*
Favolus tenuiculus	P. Beauv.	TU130178	*
Flaviporus sp.	Murrill, 1905	TU130268	*
Fomes extensus	(Lév.) Cooke	TU130258	*
Fomes fasciatus	(Sw.) Cooke	TU130141
Fomitella supina	(Sw.) Murrill	TU130301	*
Fomitopsis sp1	P. Karst.	TU130110	*
Fomitopsis sp2	P. Karst.	TU130274	*
Fuscoporia callimorpha	(Lév.) Groposo, Log.-Leite & Góes-Neto	NA	*
Fuscoporia chrysea	(Lév.) Baltazar & Gibertoni	TU130146
Fuscoporia rhabarbarina	(Berk.) Groposo, Log.-Leite & Góes-Neto	TU130272	*
Ganoderma australe	(Fr.) Pat.	TU130090	*
Ganoderma ecuadoriense	A. Salazar, C.W. Barnes, M.E. Ordovez	TU130206	*
Hexagonia hydnoides	(Sw.) M. Fidalgo	TU130100	*
Inonotus calcitratus	(Berk. & M.A. Curtis) Gomes-Silva & Gibertoni	NA
Inonotus rickii	(Pat.) D.A. Reid	TU130297
Junghuhnia globispora	Iturr. & Ryvarden	TU130107	*
Junghuhnia subundata	(Murrill) Manfr. Binder, Hibbett, K.H. Larss., E. Larss., E. Langer & G. Langer	TU130139	*
Junghuhnia undigera	(Berk. & M.A. Curtis) Ryvarden	TU130205	*
Lenzites acuta	Berk	TU130095	*
Megasporoporiella cavernulosa	(Berk.) B.K. Cui, Y.C. Dai & Hai J. Li	TU130112	*
Microporellus obovatus	(Jungh.) Ryvarden	TU130195	*
Mycoaciella sp.	J. Erikss. & Ryvarden	TU130148	*
Nigrofomes melanoporus	(Mont.) Murrill	TU130181	*
Nigroporus vinosus	(Berk.) Murrill	TU130142	*
Paxillus sp.	Fr.	TU130183
Perenniporia cf. guyanensis 1		TU130269	*
Perenniporia cf. guyanensis 2		TU130089	*
Perenniporia cf. guyanensis 3		TU130223	*
Perenniporia inflexibilis	(Berk.) Ryvarden	TU130302	*
Perenniporia isabellina	(Pat.) Ryvarden	TU130252	*
Perenniporia martia	(Berk.) Ryvarden	TU130311	*
Perenniporia sp	Murrill	TU130127	*
Perenniporia stipitata	Ryvarden	TU130199	*
Phellinus gilvus	(Schwein.) Pat	TU130132
Phellinus macrosporus	Gibertoni & Ryvarden	TU130201	*
Phellinus palmicola	(Berk. & M.A. Curtis) Ryvarden	TU130232	*
Phellinus sp1	Quél	TU130314	*
Phellinus sp2	Quél	TU130257
Phellinus sp3	Quél	TU130250	*
Phellinus sp4	Quél	NA
Phellinus umbrinellus	(Bres.) S. Herrera & Bondartseva	TU130256	*
Polyporus cf. dictyopus1		TU130197	*
Polyporus cf. dictyopus2		TU130154	*
Polyporus cf. dictyopus3		TU130172	*
Polyporus cf. dictyopus4		TU130220	*
Polyporus cf. dictyopus5		TU130291	*
Polyporus cf. leprieurii1		TU130194	*
Polyporus cf. leprieurii2		TU130152	*
Polyporus guianensis	Mont.	TU130284	*
Polyporus ianthinus	Gibertoni & Ryvarden	TU130283	*
Polyporus leprieurii	Mont.	TU130120	*
Polyporus minutosquamosus	Runnel & Ryvarden	TU121001	*
Polyporus s str sp1	P. Micheli ex Adans.	TU130241
Polyporus tricholoma	Mont.	TU130200	*
Pyrofomes albomarginatus	(Zipp. ex Lév.) Ryvarden	TU130207	*
Rigidoporus biokoensis	(Bres. ex Lloyd) Ryvarden	TU130169	*
Rigidoporus cf. vinctus1		TU130171	*
Rigidoporus cf. vinctus2		TU130298	*
Rigidoporus microporus	(Sw.) Overeem	TU130096	*
Rigidoporus mutabilis	I. Lindblad & Ryvarden	TU130255	*
Rigidoporus ulmarius	(Sowerby) Imazeki	TU130189
Schizopora flavipora	(Berk. & M.A. Curtis ex Cooke) Ryvarden	TU130101	*
Skeletocutis niveicolor	(Murrill) Ryvarden	TU130160	*
Tinctoporellus epimiltinus	(Berk. & Broome) Ryvarden	TU130179	*
Trametes cubensis	(Mont.) Sacc.	TU130149	*
Trametes modesta	(Kunze ex Fr.) Ryvarden	TU130102	*
Trametes sanguinea	(L.) Imazeki	TU130221	*
Trametes villosa	(Sw.) Kreisel	NA
Trechispora sp	P. Karst.	TU130293	*
Trichaptum perrottetii	(Lév.) Ryvarden,	TU130215	*
Trichaptum sector	(Ehrenb.) Kreisel	TU130124	*
Tropicoporus linteus	(Berk. & M.A. Curtis) L.W. Zhou & Y.C. Dai	TU130233	*
Trulla dentipora	(Ryvarden & Iturr.) Miettinen & Ryvarden	TU130129	*
Tyromyces semilimitatus	Ryvarden & Iturr. (2011)	TU130264	*
Tyromyces sp.	P. Karst.	TU130286	*
